# Supplementary material for: PPI network analyses of human WD40 protein family systematically reveal their tendency to assemble complexes and facilitate the complex predictions
Source: BMC Syst Biol. 2018 Apr 24;12(Suppl 4):41. doi: 10.1186/s12918-018-0567-9 (PMC5998875; doi:10.1186/s12918-018-0567-9)
Supplement: Supplementary file 2 — Table S1. ALL-PPI (including HC-PPI) interactions annotated with confidence scores and PCCs. (XLSX 9754 kb) [file 12918_2018_567_MOESM2_ESM.xlsx]

## Sheet: Additional_file_2
Table S1 ALL-PPI (including HC-PPI) interactions annotated with confidence scores and PCCs
Interactor_A	Interactor_B	Confidence_Score	PCC_protein	PCC_RNA
ULA1_HUMAN	UBA3_HUMAN	1	0.768552	0.323367
UBE2N_HUMAN	UB2V1_HUMAN	1	0.678894	0.125568
TBP_HUMAN	TAF1_HUMAN	1	0.42088	0.242413
SOS1_HUMAN	GRB2_HUMAN	1	0.31767	0.264235
SNP25_HUMAN	STX1A_HUMAN	1	0.962607	0.958713
SNAA_HUMAN	STX1A_HUMAN	1	0.336534	0.099587
SMCA4_HUMAN	SNF5_HUMAN	1	0.661349	0.559551
RUVB2_HUMAN	RUVB1_HUMAN	1	0.934767	0.596331
RU2A_HUMAN	RU2B_HUMAN	1	0.878534	0.478932
PTN1_HUMAN	SRC_HUMAN	1	0.519118	-0.100877
PSDE_HUMAN	PSD7_HUMAN	1	NA	0.555246
NPL4_HUMAN	UFD1_HUMAN	1	0.740096	0.33625
MYC_HUMAN	MAX_HUMAN	1	0.192825	0.347412
MK01_HUMAN	MP2K1_HUMAN	1	0.696346	0.587558
MCM6_HUMAN	MCM2_HUMAN	1	0.974379	0.781983
MCM4_HUMAN	MCM6_HUMAN	1	0.974775	0.763123
MCM4_HUMAN	MCM2_HUMAN	1	0.951284	0.811679
JUN_HUMAN	FOS_HUMAN	1	-0.097755	0.589791
IMB1_HUMAN	RAN_HUMAN	1	0.535469	0.727612
GRB2_HUMAN	CBL_HUMAN	1	0.572152	0.32903
GIT1_HUMAN	ARHG7_HUMAN	1	0.814453	0.465879
EYA1_HUMAN	SIX1_HUMAN	1	NA	0.236801
DPOD2_HUMAN	DPOD1_HUMAN	1	0.731287	-0.253337
CUL1_HUMAN	SKP1_HUMAN	1	0.348929	0.266157
CTNB1_HUMAN	CADH2_HUMAN	1	0.643697	-0.195722
CSK2B_HUMAN	CSK21_HUMAN	1	0.752744	0.339818
CDK8_HUMAN	CCNC_HUMAN	1	0.227515	0.020628
CCNA1_HUMAN	CDK2_HUMAN	1	-0.058689	-0.131465
BCAR1_HUMAN	PTN1_HUMAN	1	0.083284	-0.219789
ARHG7_HUMAN	PAK1_HUMAN	1	0.532363	0.355512
XPF_HUMAN	ERCC1_HUMAN	0.99	0.33756	-0.050368
WIPF1_HUMAN	WASP_HUMAN	0.99	0.961389	0.939979
WIPF1_HUMAN	NCK1_HUMAN	0.99	0.402862	0.530557
WASL_HUMAN	WIPF1_HUMAN	0.99	-0.33697	-0.446549
WASL_HUMAN	NCK1_HUMAN	0.99	0.121877	0.031325
VPS16_HUMAN	VPS18_HUMAN	0.99	0.805397	0.219191
VPS11_HUMAN	VPS18_HUMAN	0.99	0.844069	NA
VP33A_HUMAN	VPS16_HUMAN	0.99	0.737122	0.160396
UBE2N_HUMAN	UB2V2_HUMAN	0.99	0.693016	0.383754
UBC9_HUMAN	SUMO1_HUMAN	0.99	0.6322	0.022681
U2AF2_HUMAN	U2AF1_HUMAN	0.99	0.858588	0.687394
THB_HUMAN	RXRA_HUMAN	0.99	-0.008639	0.192086
TF65_HUMAN	IKBA_HUMAN	0.99	0.426892	0.744026
TF65_HUMAN	GCR_HUMAN	0.99	0.730055	0.190039
TAL1_HUMAN	TFE2_HUMAN	0.99	0.150746	0.24301
TAL1_HUMAN	ITF2_HUMAN	0.99	0.220685	0.042235
TAF5_HUMAN	TAF6_HUMAN	0.99	0.553959	0.54798
TAB1_HUMAN	M3K7_HUMAN	0.99	0.356873	0.464525
T2EB_HUMAN	T2EA_HUMAN	0.99	0.770515	0.562026
SUGT1_HUMAN	SKP1_HUMAN	0.99	NA	NA
STXB1_HUMAN	STX1A_HUMAN	0.99	0.928837	0.929885
STX1A_HUMAN	VAMP2_HUMAN	0.99	0.924931	0.85902
STIP1_HUMAN	HS90A_HUMAN	0.99	0.684252	0.716151
STAT1_HUMAN	STAT3_HUMAN	0.99	0.675679	0.401817
SOS2_HUMAN	GRB2_HUMAN	0.99	0.338746	0.086851
SNAA_HUMAN	NSF_HUMAN	0.99	0.370987	0.184306
SHC1_HUMAN	GRB2_HUMAN	0.99	0.305814	0.287424
SH3G2_HUMAN	DYN1_HUMAN	0.99	0.969764	0.975864
SF3A3_HUMAN	SF3A1_HUMAN	0.99	0.937047	0.749795
SEPT8_HUMAN	SEPT5_HUMAN	0.99	0.628145	0.753185
SAE1_HUMAN	SAE2_HUMAN	0.99	0.97486	0.730848
RUNX1_HUMAN	PEBB_HUMAN	0.99	0.640528	0.563769
RPB3_HUMAN	RPB7_HUMAN	0.99	0.754107	0.43051
RPB1_HUMAN	RPB7_HUMAN	0.99	0.659695	0.235887
RPB11_HUMAN	RPB3_HUMAN	0.99	0.6517	0.18665
RPAB2_HUMAN	RPB3_HUMAN	0.99	0.366187	-0.000399
RPAB1_HUMAN	RPB7_HUMAN	0.99	0.635685	-0.014242
RP3A_HUMAN	RAB3A_HUMAN	0.99	0.857199	0.983213
RIR1_HUMAN	RIR2_HUMAN	0.99	0.461566	0.689723
RFC5_HUMAN	RFC4_HUMAN	0.99	0.732987	0.855297
RFC3_HUMAN	RFC4_HUMAN	0.99	0.82339	0.781122
RFC3_HUMAN	RFC1_HUMAN	0.99	0.681985	0.552455
RFC2_HUMAN	RFC4_HUMAN	0.99	0.833086	0.728118
RFA2_HUMAN	RFA1_HUMAN	0.99	0.818266	0.644379
RD23B_HUMAN	PSMD4_HUMAN	0.99	0.4539	0.40412
RD23A_HUMAN	PSMD4_HUMAN	0.99	0.513064	0.228005
RBX1_HUMAN	CUL1_HUMAN	0.99	0.352792	-0.016901
RBM8A_HUMAN	MGN_HUMAN	0.99	0.873655	NA
RBBP5_HUMAN	WDR5_HUMAN	0.99	0.51345	0.061787
RASH_HUMAN	RAF1_HUMAN	0.99	-0.078099	0.059802
RAF1_HUMAN	RASK_HUMAN	0.99	-0.081536	0.033875
RAD50_HUMAN	MRE11_HUMAN	0.99	0.916821	0.252121
PTN1_HUMAN	INSR_HUMAN	0.99	0.034184	-0.409875
PTN18_HUMAN	PPIP1_HUMAN	0.99	0.450931	0.682292
PTN11_HUMAN	PGFRB_HUMAN	0.99	-0.042127	0.18505
PTN11_HUMAN	IRS1_HUMAN	0.99	0.159301	0.330283
PSMD6_HUMAN	PSMD4_HUMAN	0.99	0.726106	-0.116573
PSMD2_HUMAN	PRS4_HUMAN	0.99	0.887255	0.838771
PSD13_HUMAN	PSMD4_HUMAN	0.99	0.652784	0.301397
PSD13_HUMAN	PSDE_HUMAN	0.99	0.874526	0.484477
PRS6B_HUMAN	PRS7_HUMAN	0.99	0.9085	0.6304
PRS4_HUMAN	PRS7_HUMAN	0.99	0.847103	0.536855
PP2AB_HUMAN	IGBP1_HUMAN	0.99	0.443993	0.394552
PMS2_HUMAN	MLH1_HUMAN	0.99	0.042275	0.123835
PBX1_HUMAN	MEIS1_HUMAN	0.99	0.847895	nan
PARVB_HUMAN	ILK_HUMAN	0.99	0.862099	0.339864
PARVA_HUMAN	ILK_HUMAN	0.99	0.60648	0.807708
PAR6A_HUMAN	PARD3_HUMAN	0.99	0.38566	-0.043814
PAR6A_HUMAN	KPCZ_HUMAN	0.99	0.125383	0.378061
PAK1_HUMAN	RAC1_HUMAN	0.99	0.279807	0.24781
P85A_HUMAN	IRS1_HUMAN	0.99	-0.107607	0.157966
ORC5_HUMAN	ORC2_HUMAN	0.99	0.798626	0.686411
ORC4_HUMAN	ORC5_HUMAN	0.99	0.862299	0.223548
ORC4_HUMAN	ORC2_HUMAN	0.99	0.71085	0.214183
ODP2_HUMAN	ODPB_HUMAN	0.99	0.769388	0.89756
NSF1C_HUMAN	TERA_HUMAN	0.99	0.876955	0.519844
NOTC1_HUMAN	SUH_HUMAN	0.99	-0.145981	-0.056916
NICA_HUMAN	PSN1_HUMAN	0.99	0.554145	0.490959
NECD_HUMAN	TNR16_HUMAN	0.99	0.098838	0.146074
NCK1_HUMAN	WASP_HUMAN	0.99	0.4359	0.3761
MYCN_HUMAN	MAX_HUMAN	0.99	-0.12371	-0.062873
MXI1_HUMAN	MAX_HUMAN	0.99	NA	0.137839
MSH6_HUMAN	MSH2_HUMAN	0.99	0.982306	0.375506
MK08_HUMAN	JUN_HUMAN	0.99	0.004915	-0.043778
MK01_HUMAN	KS6A1_HUMAN	0.99	0.013853	-0.15214
MED10_HUMAN	MED7_HUMAN	0.99	0.316791	0.167197
MCM7_HUMAN	MCM6_HUMAN	0.99	0.977576	0.839258
MCM7_HUMAN	MCM2_HUMAN	0.99	0.968792	0.90122
MCM5_HUMAN	MCM7_HUMAN	0.99	0.951904	0.933119
MCM5_HUMAN	MCM3_HUMAN	0.99	NA	0.77943
MCM5_HUMAN	MCM2_HUMAN	0.99	0.980535	0.933432
MCM3_HUMAN	MCM7_HUMAN	0.99	NA	0.751849
MCM3_HUMAN	MCM2_HUMAN	0.99	NA	0.676978
MCL1_HUMAN	B2L11_HUMAN	0.99	-0.135097	0.627203
MAD4_HUMAN	MAX_HUMAN	0.99	0.471466	0.169547
MAD1_HUMAN	MAX_HUMAN	0.99	0.202746	0.551059
M3K1_HUMAN	MP2K4_HUMAN	0.99	0.082494	-0.236988
LIN7A_HUMAN	CSKP_HUMAN	0.99	0.584836	-0.442687
LIMS1_HUMAN	ILK_HUMAN	0.99	0.983681	0.668245
LEF1_HUMAN	CTNB1_HUMAN	0.99	-0.288594	-0.059444
KINH_HUMAN	KLC1_HUMAN	0.99	0.614502	0.071107
KHDR1_HUMAN	SRC_HUMAN	0.99	-0.130586	0.050737
KAT2A_HUMAN	TAD2A_HUMAN	0.99	NA	NA
KAPCA_HUMAN	KAP0_HUMAN	0.99	0.606836	0.843499
JUND_HUMAN	FOS_HUMAN	0.99	-0.114267	0.316364
IPO5_HUMAN	RAN_HUMAN	0.99	0.47922	0.331096
IMB1_HUMAN	IMA2_HUMAN	0.99	NA	NA
IF4G1_HUMAN	IF4E_HUMAN	0.99	0.625459	0.062893
HNRPL_HUMAN	PCBP2_HUMAN	0.99	0.609496	0.558316
HAP1_HUMAN	HD_HUMAN	0.99	0.11897	-0.061463
H31_HUMAN	H4_HUMAN	0.99	0.929732	NA
GOSR1_HUMAN	STX5_HUMAN	0.99	0.488589	0.198378
GIPC1_HUMAN	RGS19_HUMAN	0.99	-0.168332	-0.263163
FGFR1_HUMAN	FGF1_HUMAN	0.99	-0.163739	-0.024354
FBXW7_HUMAN	SKP1_HUMAN	0.99	-0.1436	0.042179
FADD_HUMAN	CASP8_HUMAN	0.99	0.46147	0.124558
EXOS4_HUMAN	EXOS2_HUMAN	0.99	0.726662	-0.278092
EPS15_HUMAN	AP2A2_HUMAN	0.99	-0.15271	0.432696
EIF3I_HUMAN	EIF3A_HUMAN	0.99	0.605674	0.339233
EIF3G_HUMAN	EIF3A_HUMAN	0.99	0.792305	0.052438
EIF3B_HUMAN	EIF3G_HUMAN	0.99	0.797263	0.408873
EIF3B_HUMAN	EIF3A_HUMAN	0.99	0.870044	0.475775
EGFR_HUMAN	PTN1_HUMAN	0.99	-0.09255	-0.074126
DUS6_HUMAN	MK03_HUMAN	0.99	0.074505	-0.205211
DTNA_HUMAN	SNTA1_HUMAN	0.99	0.52052	0.70745
DTNA_HUMAN	DMD_HUMAN	0.99	0.804808	0.527514
DPOD4_HUMAN	DPOD1_HUMAN	0.99	0.129851	0.265421
DPOA2_HUMAN	DPOLA_HUMAN	0.99	-0.123628	0.829597
DOCK1_HUMAN	CRK_HUMAN	0.99	0.434883	0.479782
DLG4_HUMAN	NMDE2_HUMAN	0.99	0.834159	NA
DLG4_HUMAN	NMDE1_HUMAN	0.99	0.819767	0.915296
DLG4_HUMAN	KCNA4_HUMAN	0.99	0.793661	0.444298
DLG3_HUMAN	NMDE2_HUMAN	0.99	0.611617	NA
DFFB_HUMAN	DFFA_HUMAN	0.99	0.336654	0.202954
DAXX_HUMAN	P53_HUMAN	0.99	-0.092681	0.617935
CTBP1_HUMAN	EVI1_HUMAN	0.99	0.214031	NA
CSN6_HUMAN	CSN5_HUMAN	0.99	0.833482	0.530001
CSN1_HUMAN	CSN3_HUMAN	0.99	0.811017	0.196814
CSN1_HUMAN	CSN2_HUMAN	0.99	0.818956	0.095051
CSK22_HUMAN	CSK2B_HUMAN	0.99	0.75242	0.809786
CRYAB_HUMAN	CRYAA_HUMAN	0.99	0.145544	0.030069
CRK_HUMAN	BCAR1_HUMAN	0.99	0.448437	0.26817
COPE_HUMAN	COPA_HUMAN	0.99	0.342966	0.019675
COPB_HUMAN	COPD_HUMAN	0.99	0.756602	0.669324
CIP4_HUMAN	WASP_HUMAN	0.99	-0.166279	-0.263713
CHM4B_HUMAN	CHMP3_HUMAN	0.99	0.497971	0.374774
CHM2A_HUMAN	CHMP3_HUMAN	0.99	0.14645	0.39563
CH10_HUMAN	CH60_HUMAN	0.99	0.712726	0.983171
CDK2_HUMAN	CKS1_HUMAN	0.99	0.428271	0.518823
CDK2_HUMAN	CCNE1_HUMAN	0.99	0.093548	0.791051
CDC6_HUMAN	ORC2_HUMAN	0.99	-0.027456	0.428953
CDC42_HUMAN	PAR6B_HUMAN	0.99	-0.118437	0.051907
CD5R1_HUMAN	CDK5_HUMAN	0.99	0.137712	0.853328
CD2B2_HUMAN	CD2_HUMAN	0.99	0.429152	0.437386
CCND3_HUMAN	CDK4_HUMAN	0.99	0.025905	0.113117
CCND1_HUMAN	CDK4_HUMAN	0.99	-0.191596	-0.311506
CCNA2_HUMAN	CDK2_HUMAN	0.99	0.084991	0.568903
CBP_HUMAN	CREB1_HUMAN	0.99	0.465813	0.703306
CBLB_HUMAN	GRB2_HUMAN	0.99	0.461114	0.613395
CANB1_HUMAN	PP2BA_HUMAN	0.99	0.498857	0.797085
BL1S2_HUMAN	SNAPN_HUMAN	0.99	0.340852	-0.062461
BID_HUMAN	BCL2_HUMAN	0.99	0.251744	-0.051637
BBC3_HUMAN	BCL2_HUMAN	0.99	0.135172	-0.177353
BAX_HUMAN	BCL2_HUMAN	0.99	0.5826	-0.017557
BAD_HUMAN	BCL2_HUMAN	0.99	-0.099067	-0.13433
BAD_HUMAN	B2CL2_HUMAN	0.99	0.137392	NA
BAD_HUMAN	B2CL1_HUMAN	0.99	0.177196	0.030975
B2L11_HUMAN	BCL2_HUMAN	0.99	0.440374	0.420327
B2L11_HUMAN	B2CL2_HUMAN	0.99	-0.148533	NA
B2L11_HUMAN	B2CL1_HUMAN	0.99	-0.08881	0.252116
B2CL1_HUMAN	BID_HUMAN	0.99	0.302773	0.311813
ATX3_HUMAN	TERA_HUMAN	0.99	0.216474	0.259678
ARNT_HUMAN	AHR_HUMAN	0.99	0.206007	0.217156
APC_HUMAN	CTNB1_HUMAN	0.99	0.395821	0.029492
APBB3_HUMAN	A4_HUMAN	0.99	-0.113016	0.241576
APBB1_HUMAN	A4_HUMAN	0.99	0.489267	0.592715
APBA2_HUMAN	A4_HUMAN	0.99	0.463848	0.392047
APBA1_HUMAN	CSKP_HUMAN	0.99	0.47649	0.001124
AAKG1_HUMAN	AAPK1_HUMAN	0.99	0.23887	-0.047716
AAKB1_HUMAN	AAPK1_HUMAN	0.99	0.525539	0.41241
2ABA_HUMAN	PP2AA_HUMAN	0.99	0.819091	0.237665
2AAB_HUMAN	2A5G_HUMAN	0.99	0.61473	-0.151559
2AAA_HUMAN	PP2AA_HUMAN	0.99	0.708421	0.254885
2AAA_HUMAN	2ABA_HUMAN	0.99	0.747873	0.163943
2AAA_HUMAN	2A5G_HUMAN	0.99	0.688136	0.308195
2AAA_HUMAN	2A5D_HUMAN	0.99	0.761913	0.358194
2AAA_HUMAN	2A5A_HUMAN	0.99	0.069004	-0.122048
2A5A_HUMAN	2AAB_HUMAN	0.99	0.15226	-0.000147
ZO1_HUMAN	CXA1_HUMAN	0.98	0.408487	0.380433
VP33A_HUMAN	VPS18_HUMAN	0.98	0.727727	0.138213
VATH_HUMAN	VATE1_HUMAN	0.98	0.889295	0.745439
TSN_HUMAN	TSNAX_HUMAN	0.98	0.782357	0.424063
TF2AA_HUMAN	T2AG_HUMAN	0.98	0.107715	0.532888
TCPA_HUMAN	TCPB_HUMAN	0.98	0.905133	0.880693
TBP_HUMAN	TAF6_HUMAN	0.98	0.654681	0.70253
TAL1_HUMAN	HTF4_HUMAN	0.98	0.277424	-0.149771
TAF6_HUMAN	TAF1_HUMAN	0.98	0.496238	0.524248
TAF11_HUMAN	TAF13_HUMAN	0.98	-0.08075	0.10333
STX3_HUMAN	STXB1_HUMAN	0.98	0.30258	-0.249655
SNP25_HUMAN	SYT1_HUMAN	0.98	0.934137	0.99799
SNF5_HUMAN	SMRC1_HUMAN	0.98	0.774991	0.737712
SF3B4_HUMAN	SF3B2_HUMAN	0.98	0.453844	0.854996
SF3A2_HUMAN	SF3A1_HUMAN	0.98	0.779143	0.740831
SC22B_HUMAN	STX5_HUMAN	0.98	0.570326	NA
RPB4_HUMAN	RPB7_HUMAN	0.98	0.456243	0.068233
RPB3_HUMAN	RPAB1_HUMAN	0.98	0.782255	-0.029689
RPB2_HUMAN	RPB3_HUMAN	0.98	0.57	0.233822
RPB1_HUMAN	TBP_HUMAN	0.98	0.616696	0.81525
RPB1_HUMAN	RPB3_HUMAN	0.98	0.652942	-0.010173
RPAB3_HUMAN	RPB3_HUMAN	0.98	0.63679	0.118187
PTN1_HUMAN	PGFRB_HUMAN	0.98	0.263691	0.240674
PTN1_HUMAN	IRS1_HUMAN	0.98	0.099204	-0.13386
PSMD6_HUMAN	PSDE_HUMAN	0.98	0.804749	-0.064073
PSD13_HUMAN	PSD7_HUMAN	0.98	NA	0.534725
PSA6_HUMAN	PSA7_HUMAN	0.98	0.899775	0.370966
PSA6_HUMAN	PSA3_HUMAN	0.98	0.862503	0.38073
PSA3_HUMAN	PSA7_HUMAN	0.98	0.865924	0.698968
PSA2_HUMAN	PSA7_HUMAN	0.98	0.902945	0.443765
PSA2_HUMAN	PSA4_HUMAN	0.98	0.842886	0.519412
PSA1_HUMAN	PSA7_HUMAN	0.98	0.709738	0.765887
PSA1_HUMAN	PSA6_HUMAN	0.98	0.635213	0.408035
PSA1_HUMAN	PSA3_HUMAN	0.98	0.734005	0.80244
PSA1_HUMAN	PSA2_HUMAN	0.98	0.716051	0.283433
PRS6B_HUMAN	PSD7_HUMAN	0.98	NA	0.425051
PRS6B_HUMAN	PRS4_HUMAN	0.98	0.845072	0.120111
PRP4_HUMAN	PRP31_HUMAN	0.98	0.928821	0.584756
PPID_HUMAN	HS90B_HUMAN	0.98	0.555982	-0.219177
PP1G_HUMAN	IPP2_HUMAN	0.98	0.388542	0.507154
PACN1_HUMAN	WASL_HUMAN	0.98	0.353508	0.10889
ODPA_HUMAN	ODPB_HUMAN	0.98	0.759804	0.744871
ODO1_HUMAN	DLDH_HUMAN	0.98	0.821363	0.883181
NMDE2_HUMAN	KCC2A_HUMAN	0.98	0.946523	NA
LSM4_HUMAN	LSM1_HUMAN	0.98	0.318775	0.154144
KS6A3_HUMAN	MK01_HUMAN	0.98	0.029263	-0.043784
ITA3_HUMAN	ITB1_HUMAN	0.98	0.813232	0.201761
HDAC2_HUMAN	RBBP4_HUMAN	0.98	0.735037	0.725698
GRIA2_HUMAN	PICK1_HUMAN	0.98	0.788455	0.066028
GRB14_HUMAN	INSR_HUMAN	0.98	0.270524	0.551137
GGA3_HUMAN	ARF1_HUMAN	0.98	0.069827	0.155743
GGA2_HUMAN	CLH1_HUMAN	0.98	0.077334	-0.116219
EXOS3_HUMAN	EXOS4_HUMAN	0.98	0.69462	0.589474
EIF3L_HUMAN	EIF3K_HUMAN	0.98	0.636883	0.379951
EIF3C_HUMAN	EIF3G_HUMAN	0.98	0.777454	0.312595
EIF3B_HUMAN	EIF3I_HUMAN	0.98	0.556269	0.271557
EI2BA_HUMAN	EI2BE_HUMAN	0.98	0.427941	0.70221
DPOD3_HUMAN	DPOD1_HUMAN	0.98	0.731435	0.289835
DLG4_HUMAN	NMDE3_HUMAN	0.98	0.147639	0.310346
CSN6_HUMAN	CSN4_HUMAN	0.98	0.827299	0.767313
CCND2_HUMAN	CDK4_HUMAN	0.98	-0.040623	0.189757
CAV1_HUMAN	NLTP_HUMAN	0.98	0.062964	-0.129657
BOP1_HUMAN	PESC_HUMAN	0.98	0.780019	NA
BAD_HUMAN	1433T_HUMAN	0.98	0.426545	-0.211506
ASF1A_HUMAN	H4_HUMAN	0.98	0.655867	NA
2AAB_HUMAN	2A5E_HUMAN	0.98	0.530625	0.106238
2AAA_HUMAN	2A5E_HUMAN	0.98	0.586872	0.292815
2A5D_HUMAN	2AAB_HUMAN	0.98	0.669105	0.129556
ZPR1_HUMAN	EF1A1_HUMAN	0.97	0.292676	-0.187252
ZN207_HUMAN	BUB3_HUMAN	0.97	0.720769	0.774414
YIF1A_HUMAN	YIPF5_HUMAN	0.97	0.259827	0.412778
XPA_HUMAN	ERCC1_HUMAN	0.97	0.621778	-0.044926
WASP_HUMAN	FYN_HUMAN	0.97	0.575823	NA
WASL_HUMAN	ITSN1_HUMAN	0.97	0.68546	0.095411
WASL_HUMAN	GRB2_HUMAN	0.97	-0.138131	-0.305884
WASL_HUMAN	CDC42_HUMAN	0.97	-0.031299	-0.037368
WASF2_HUMAN	BAIP2_HUMAN	0.97	-0.149069	0.279499
VPS35_HUMAN	VP26A_HUMAN	0.97	0.570823	0.393025
VPS29_HUMAN	VPS35_HUMAN	0.97	0.574017	0.339026
VP26B_HUMAN	VPS35_HUMAN	0.97	0.452782	0.134992
UBC12_HUMAN	NEDD8_HUMAN	0.97	0.702923	0.341402
UBA3_HUMAN	NEDD8_HUMAN	0.97	0.539118	0.641243
TSC1_HUMAN	TSC2_HUMAN	0.97	0.832227	0.687218
TRAF6_HUMAN	TNR5_HUMAN	0.97	0.046635	-0.128879
TRAF6_HUMAN	IRAK1_HUMAN	0.97	-0.085271	0.484282
TRAF2_HUMAN	TNR5_HUMAN	0.97	0.074205	0.71012
TRAF2_HUMAN	BIRC3_HUMAN	0.97	0.345781	0.638185
TRAF2_HUMAN	BIRC2_HUMAN	0.97	0.699381	0.420761
TPRKB_HUMAN	PRPK_HUMAN	0.97	0.729788	0.306234
TOLIP_HUMAN	TOM1_HUMAN	0.97	-0.005022	-0.001427
TNPO1_HUMAN	RAN_HUMAN	0.97	0.509859	0.472122
TMED2_HUMAN	TMEDA_HUMAN	0.97	0.521648	0.731465
TLR4_HUMAN	MYD88_HUMAN	0.97	-0.209914	0.560668
TLN1_HUMAN	ITB3_HUMAN	0.97	0.9571	-0.055998
TINF2_HUMAN	TERF1_HUMAN	0.97	0.677032	0.174396
TGFR1_HUMAN	FKB1A_HUMAN	0.97	0.041356	0.536795
TGFI1_HUMAN	FAK1_HUMAN	0.97	0.181022	0.196154
TF7L2_HUMAN	CTNB1_HUMAN	0.97	-0.135156	0.284943
TF65_HUMAN	NFKB2_HUMAN	0.97	0.824515	0.66871
TF3B_HUMAN	TBP_HUMAN	0.97	0.310946	0.162576
TF2B_HUMAN	TBP_HUMAN	0.97	0.649581	0.139764
TERA_HUMAN	UFD1_HUMAN	0.97	0.566779	0.589875
TERA_HUMAN	SYVN1_HUMAN	0.97	0.352977	0.278894
TBK1_HUMAN	TANK_HUMAN	0.97	0.345835	0.53614
TAU_HUMAN	FYN_HUMAN	0.97	0.348717	NA
TANK_HUMAN	TRAF2_HUMAN	0.97	-0.124556	0.442613
TAF1C_HUMAN	TBP_HUMAN	0.97	0.279313	0.252462
TAF1A_HUMAN	TBP_HUMAN	0.97	0.260694	0.608156
TAB2_HUMAN	M3K7_HUMAN	0.97	0.245779	0.43496
T2AG_HUMAN	TBP_HUMAN	0.97	0.381095	0.892315
SYNJ1_HUMAN	SH3G2_HUMAN	0.97	0.981982	0.954009
SUMO1_HUMAN	TOP2B_HUMAN	0.97	0.477576	0.298237
SUMO1_HUMAN	DAXX_HUMAN	0.97	0.813359	0.117801
STXB2_HUMAN	STX1A_HUMAN	0.97	-0.091639	-0.215348
STX4_HUMAN	VAMP2_HUMAN	0.97	0.118168	0.042976
STAM2_HUMAN	UBP8_HUMAN	0.97	0.633803	0.733104
STABP_HUMAN	STAM1_HUMAN	0.97	0.594742	-0.151002
STABP_HUMAN	CHMP3_HUMAN	0.97	0.023617	0.682316
SRC_HUMAN	HNRPK_HUMAN	0.97	-0.150406	-0.000252
SRC_HUMAN	FAK1_HUMAN	0.97	0.610488	0.061929
SRC_HUMAN	EGFR_HUMAN	0.97	-0.125691	-0.251094
SRC_HUMAN	BCAR1_HUMAN	0.97	0.110872	0.476979
SPT5H_HUMAN	SPT4H_HUMAN	0.97	0.40115	0.022616
SPC25_HUMAN	NDC80_HUMAN	0.97	0.671241	0.88067
SOS1_HUMAN	CRK_HUMAN	0.97	-0.029263	0.556326
SNX6_HUMAN	SNX1_HUMAN	0.97	0.357207	0.460339
SNP25_HUMAN	VAMP2_HUMAN	0.97	0.934303	0.88634
SMCA4_HUMAN	ARI1A_HUMAN	0.97	0.550051	0.513163
SMC2_HUMAN	SMC4_HUMAN	0.97	0.9615	0.820801
SLAF1_HUMAN	SH21A_HUMAN	0.97	0.181599	0.921419
SKP2_HUMAN	SKP1_HUMAN	0.97	0.050309	-0.056304
SIN3A_HUMAN	SAP30_HUMAN	0.97	0.335797	0.282551
SHC1_HUMAN	PTN12_HUMAN	0.97	0.186607	0.534077
SHC1_HUMAN	EGFR_HUMAN	0.97	-0.161448	0.147523
SHC1_HUMAN	A4_HUMAN	0.97	-0.219944	0.127077
SH3K1_HUMAN	CBL_HUMAN	0.97	0.51968	0.374034
SH3G3_HUMAN	HD_HUMAN	0.97	0.607093	0.229084
SH21A_HUMAN	FYN_HUMAN	0.97	0.329786	NA
SAP30_HUMAN	RBBP4_HUMAN	0.97	0.463273	0.435565
SAP30_HUMAN	HDAC1_HUMAN	0.97	0.265363	0.217497
RYBP_HUMAN	RING1_HUMAN	0.97	0.798065	0.352414
RSU1_HUMAN	LIMS1_HUMAN	0.97	0.96779	0.612871
RRP44_HUMAN	EXOS4_HUMAN	0.97	0.461333	0.46641
RRP44_HUMAN	EXOS2_HUMAN	0.97	0.648101	0.329978
RPGF1_HUMAN	GRB2_HUMAN	0.97	0.336811	0.739242
RPGF1_HUMAN	CRK_HUMAN	0.97	-0.345596	0.071429
RPB1_HUMAN	TCEA1_HUMAN	0.97	0.787231	0.053814
RPB1_HUMAN	SPT5H_HUMAN	0.97	0.880465	0.861922
RPAB3_HUMAN	RPB7_HUMAN	0.97	0.567691	0.214976
ROCK1_HUMAN	RHOA_HUMAN	0.97	0.535085	0.57055
RLA2_HUMAN	RLA1_HUMAN	0.97	0.110646	0.766072
RL11_HUMAN	MDM2_HUMAN	0.97	NA	-0.042676
RING2_HUMAN	RING1_HUMAN	0.97	0.915877	0.101013
RING2_HUMAN	BMI1_HUMAN	0.97	0.826986	0.687785
RGS14_HUMAN	GNAI1_HUMAN	0.97	0.032176	-0.138499
REV1_HUMAN	POLH_HUMAN	0.97	-0.042752	0.547871
REV1_HUMAN	MD2L2_HUMAN	0.97	NA	0.164826
RENT2_HUMAN	RENT1_HUMAN	0.97	0.791684	0.549689
RBBP4_HUMAN	HDAC1_HUMAN	0.97	0.703536	0.504308
RASH_HUMAN	SOS1_HUMAN	0.97	-0.046933	-0.06548
RASH_HUMAN	RASA1_HUMAN	0.97	0.321824	0.110707
RASF1_HUMAN	DAXX_HUMAN	0.97	0.164095	0.417357
RARA_HUMAN	RXRA_HUMAN	0.97	0.245619	-0.089222
RAN_HUMAN	RCC1_HUMAN	0.97	0.476617	0.729473
RANG_HUMAN	RAN_HUMAN	0.97	0.631537	0.779407
RAGP1_HUMAN	SUMO1_HUMAN	0.97	0.831637	-0.14955
RAF1_HUMAN	MP2K1_HUMAN	0.97	0.319334	-0.093212
RAE1L_HUMAN	NUP98_HUMAN	0.97	0.910417	0.900521
RAD52_HUMAN	RFA2_HUMAN	0.97	NA	0.460017
RAD50_HUMAN	NBN_HUMAN	0.97	0.815394	0.238893
RAD18_HUMAN	UBE2B_HUMAN	0.97	0.299278	-0.0455
RAD18_HUMAN	UBE2A_HUMAN	0.97	0.352845	0.336261
RABE1_HUMAN	RAB5A_HUMAN	0.97	-0.006257	0.36139
RA51D_HUMAN	XRCC2_HUMAN	0.97	NA	0.514249
PTPRR_HUMAN	MK01_HUMAN	0.97	-0.168396	0.63505
PTPRA_HUMAN	GRB2_HUMAN	0.97	0.079704	0.212726
PTN12_HUMAN	PPIP1_HUMAN	0.97	0.330395	0.384378
PTN11_HUMAN	GRB2_HUMAN	0.97	0.141424	0.20413
PTN11_HUMAN	GAB1_HUMAN	0.97	0.348923	0.352987
PSDE_HUMAN	PSMD4_HUMAN	0.97	0.621334	0.228679
PSDE_HUMAN	PSMD3_HUMAN	0.97	0.560913	0.468605
PSDE_HUMAN	PSD12_HUMAN	0.97	0.765989	0.485125
PSDE_HUMAN	PRS7_HUMAN	0.97	0.825461	0.688366
PSDE_HUMAN	PRS4_HUMAN	0.97	0.75317	0.31426
PSD7_HUMAN	PSMD4_HUMAN	0.97	NA	0.202214
PSD13_HUMAN	PSD12_HUMAN	0.97	0.760334	0.146294
PSD10_HUMAN	PRS6B_HUMAN	0.97	0.821426	0.686212
PSA1_HUMAN	PSA4_HUMAN	0.97	0.785681	0.717162
PRS8_HUMAN	PRS6A_HUMAN	0.97	0.870911	0.639221
PRS10_HUMAN	PRS6A_HUMAN	0.97	0.819302	0.396802
PPP6_HUMAN	IGBP1_HUMAN	0.97	0.605095	-0.124925
PPIP1_HUMAN	WASP_HUMAN	0.97	0.817422	0.913097
PP4C_HUMAN	IGBP1_HUMAN	0.97	0.430144	-0.169655
PP2AB_HUMAN	2AAA_HUMAN	0.97	0.692129	0.5497
PP2AA_HUMAN	IGBP1_HUMAN	0.97	0.482977	-0.211471
PP1A_HUMAN	IPP2_HUMAN	0.97	0.412144	0.455886
POLH_HUMAN	PCNA_HUMAN	0.97	0.433045	0.211875
PLCG1_HUMAN	CBL_HUMAN	0.97	0.527476	0.485163
PKD1_HUMAN	PKD2_HUMAN	0.97	0.214803	0.43115
PK3C3_HUMAN	BECN1_HUMAN	0.97	0.630622	0.206502
PINX1_HUMAN	TERF1_HUMAN	0.97	0.567075	0.076171
PICK1_HUMAN	KPCA_HUMAN	0.97	0.321122	0.240107
PEX14_HUMAN	PEX5_HUMAN	0.97	0.512401	0.039249
PEX13_HUMAN	PEX19_HUMAN	0.97	0.045099	0.368095
PELI2_HUMAN	IRAK1_HUMAN	0.97	NA	0.2327
PDC6I_HUMAN	PDCD6_HUMAN	0.97	0.159106	0.619787
PCNA_HUMAN	RFC4_HUMAN	0.97	0.685562	0.841495
PCNA_HUMAN	RFC1_HUMAN	0.97	0.420351	0.556901
PCNA_HUMAN	GA45A_HUMAN	0.97	0.415595	0.091407
PCGF2_HUMAN	RING2_HUMAN	0.97	0.838698	NA
PAR6A_HUMAN	KPCI_HUMAN	0.97	0.251085	-0.154904
PAR6A_HUMAN	CDC42_HUMAN	0.97	-0.082374	-0.492489
PAN3_HUMAN	PABP1_HUMAN	0.97	0.227888	0.406781
PAK1_HUMAN	CDC42_HUMAN	0.97	0.178946	0.278812
PAK1_HUMAN	ARHG6_HUMAN	0.97	-0.023562	0.006277
PACN1_HUMAN	DYN1_HUMAN	0.97	0.943707	0.984251
PABP1_HUMAN	ERF3A_HUMAN	0.97	0.646587	0.155092
P85A_HUMAN	GRB2_HUMAN	0.97	0.507769	0.211289
P53_HUMAN	MDM2_HUMAN	0.97	NA	0.174769
P53_HUMAN	HMGB1_HUMAN	0.97	-0.163796	0.327935
OTUB1_HUMAN	UB2D2_HUMAN	0.97	0.441899	0.624946
ORC6_HUMAN	ORC3_HUMAN	0.97	0.337264	0.232756
ORC5_HUMAN	ORC3_HUMAN	0.97	0.539879	0.618439
ORC3_HUMAN	ORC2_HUMAN	0.97	0.366528	0.591769
ORC1_HUMAN	ORC2_HUMAN	0.97	0.070955	0.14661
OPTN_HUMAN	RAB8A_HUMAN	0.97	-0.081319	-0.11333
NTF2_HUMAN	RAN_HUMAN	0.97	0.026483	0.575706
NPL4_HUMAN	TERA_HUMAN	0.97	0.770591	0.508108
NHRF3_HUMAN	CFTR_HUMAN	0.97	-0.112036	-0.022766
NHRF1_HUMAN	PGFRB_HUMAN	0.97	-0.348732	-0.269375
NHRF1_HUMAN	CFTR_HUMAN	0.97	-0.056742	0.18981
NFKB1_HUMAN	TF65_HUMAN	0.97	0.795998	0.778166
NFKB1_HUMAN	RELB_HUMAN	0.97	0.825022	0.841281
NFKB1_HUMAN	NFKB2_HUMAN	0.97	0.881995	0.860029
NFKB1_HUMAN	IKBA_HUMAN	0.97	0.622651	0.725236
NFKB1_HUMAN	BCL3_HUMAN	0.97	0.352662	0.528473
NEMO_HUMAN	IKKA_HUMAN	0.97	0.495981	NA
NEDD8_HUMAN	CUL1_HUMAN	0.97	0.260634	-0.120176
NEB2_HUMAN	PP1G_HUMAN	0.97	0.401825	NA
NEB2_HUMAN	PP1A_HUMAN	0.97	0.382597	NA
NDEL1_HUMAN	DISC1_HUMAN	0.97	0.142302	0.245587
NDC80_HUMAN	NUF2_HUMAN	0.97	0.756995	0.788847
NCOA2_HUMAN	GCR_HUMAN	0.97	0.485126	0.304641
NCOA2_HUMAN	ESR1_HUMAN	0.97	0.503474	-0.059758
NCOA2_HUMAN	ANDR_HUMAN	0.97	-0.044955	0.211
NCK1_HUMAN	M4K1_HUMAN	0.97	0.359759	0.477193
NCK1_HUMAN	CD3E_HUMAN	0.97	0.466625	0.510886
NCK1_HUMAN	ABL1_HUMAN	0.97	0.529567	0.491161
NCBP2_HUMAN	NCBP1_HUMAN	0.97	0.7512	0.601364
MSH6_HUMAN	PCNA_HUMAN	0.97	0.80072	0.153654
MSH5_HUMAN	MSH4_HUMAN	0.97	-0.01927	0.624199
MSH3_HUMAN	PCNA_HUMAN	0.97	0.35161	-0.152247
MP2K7_HUMAN	MK08_HUMAN	0.97	0.557605	-0.123225
MP2K5_HUMAN	M3K3_HUMAN	0.97	0.601325	0.27309
MP2K2_HUMAN	MK01_HUMAN	0.97	0.69653	-0.164319
MK14_HUMAN	MAPK2_HUMAN	0.97	0.579742	0.528521
MK14_HUMAN	ATF2_HUMAN	0.97	0.278476	0.140026
MK08_HUMAN	ATF2_HUMAN	0.97	0.058471	0.752415
MK03_HUMAN	MP2K1_HUMAN	0.97	0.61125	-0.05237
MGN2_HUMAN	RBM8A_HUMAN	0.97	0.891607	NA
MELPH_HUMAN	RB27A_HUMAN	0.97	-0.094277	0.509708
MEIS2_HUMAN	PBX1_HUMAN	0.97	0.890826	nan
MED19_HUMAN	MED31_HUMAN	0.97	NA	0.563125
MED18_HUMAN	MED20_HUMAN	0.97	0.519606	0.516313
MED10_HUMAN	RPB1_HUMAN	0.97	0.560776	0.488829
MCM7_HUMAN	CDC6_HUMAN	0.97	0.250264	0.811444
MCM4_HUMAN	MCM7_HUMAN	0.97	0.970845	0.772137
MCL1_HUMAN	BAX_HUMAN	0.97	0.182749	0.198352
MARE1_HUMAN	APC_HUMAN	0.97	0.341491	0.121132
MAPK3_HUMAN	MK14_HUMAN	0.97	0.77413	0.253352
M4K1_HUMAN	GRB2_HUMAN	0.97	0.436461	0.732238
LSM4_HUMAN	LSM7_HUMAN	0.97	0.613439	0.451432
LSM3_HUMAN	LSM2_HUMAN	0.97	0.717281	0.205524
LNX1_HUMAN	NUMB_HUMAN	0.97	NA	0.016109
LCP2_HUMAN	PLCG1_HUMAN	0.97	0.259346	0.210443
LCP2_HUMAN	ITK_HUMAN	0.97	0.678597	0.731638
LCP2_HUMAN	GRB2_HUMAN	0.97	0.732483	0.751621
LAT_HUMAN	PLCG1_HUMAN	0.97	0.138149	0.559297
KSYK_HUMAN	CBL_HUMAN	0.97	0.404875	0.400823
KHDR1_HUMAN	P85A_HUMAN	0.97	0.187105	0.11883
KHDR1_HUMAN	GRB2_HUMAN	0.97	0.054483	0.459845
KHDR1_HUMAN	FYN_HUMAN	0.97	0.040219	NA
KCIP2_HUMAN	KCND2_HUMAN	0.97	0.098478	0.120154
KAPCA_HUMAN	KAP2_HUMAN	0.97	0.465184	0.126753
JUN_HUMAN	FOSL1_HUMAN	0.97	0.249054	0.039312
JIP1_HUMAN	A4_HUMAN	0.97	0.101715	0.558003
JAK2_HUMAN	SH2B1_HUMAN	0.97	-0.397697	0.191176
JAG1_HUMAN	NOTC1_HUMAN	0.97	0.46582	0.324399
ITSN1_HUMAN	SOS1_HUMAN	0.97	0.165707	0.466446
ITF2_HUMAN	ID3_HUMAN	0.97	NA	0.479257
INSR_HUMAN	IRS1_HUMAN	0.97	0.549765	0.259077
ILF3_HUMAN	ANM1_HUMAN	0.97	0.779194	NA
IL16_HUMAN	IRK10_HUMAN	0.97	NA	-0.031579
IKKA_HUMAN	IKKB_HUMAN	0.97	0.577004	0.090723
IKBB_HUMAN	TF65_HUMAN	0.97	0.678158	0.01294
IF4G1_HUMAN	IF4A1_HUMAN	0.97	0.803207	0.145979
HUS1_HUMAN	RAD1_HUMAN	0.97	0.886895	0.392229
HSPB1_HUMAN	CRYAB_HUMAN	0.97	0.605467	0.442002
HSP7C_HUMAN	BAG3_HUMAN	0.97	-0.314914	0.066633
HSP7C_HUMAN	BAG2_HUMAN	0.97	-0.09665	0.014572
HSP7C_HUMAN	BAG1_HUMAN	0.97	0.062844	0.030909
HS90A_HUMAN	GCR_HUMAN	0.97	0.154623	-0.083385
HIP1R_HUMAN	CLCB_HUMAN	0.97	0.073757	0.105801
HIP1_HUMAN	CLH1_HUMAN	0.97	0.338046	0.37156
HIF1A_HUMAN	VHL_HUMAN	0.97	0.169328	0.156359
HIF1A_HUMAN	EP300_HUMAN	0.97	0.239054	0.759938
HIF1A_HUMAN	CBP_HUMAN	0.97	0.350948	0.534972
HIF1A_HUMAN	ARNT_HUMAN	0.97	0.357556	-0.288354
HDAC4_HUMAN	1433Z_HUMAN	0.97	0.106203	0.399315
HDAC3_HUMAN	NCOR1_HUMAN	0.97	0.734969	0.133635
HDAC2_HUMAN	HDAC1_HUMAN	0.97	0.876299	0.35024
HDAC1_HUMAN	TF65_HUMAN	0.97	0.75871	0.245815
HDAC1_HUMAN	NFKB1_HUMAN	0.97	0.68124	0.517106
GSK3B_HUMAN	CTNB1_HUMAN	0.97	0.38262	0.182455
GRP75_HUMAN	P53_HUMAN	0.97	0.16252	-0.401579
GRIP1_HUMAN	GRIA2_HUMAN	0.97	0.305424	-0.039607
GRB10_HUMAN	INSR_HUMAN	0.97	0.594768	0.484484
GRAP2_HUMAN	LCP2_HUMAN	0.97	0.968931	0.808561
GPN1_HUMAN	GPN3_HUMAN	0.97	0.727124	0.461648
GGA1_HUMAN	CLH1_HUMAN	0.97	-0.006	-0.029484
GEMI7_HUMAN	GEMI6_HUMAN	0.97	0.572286	0.001426
GEMI2_HUMAN	SMN_HUMAN	0.97	0.75057	NA
GDIR1_HUMAN	RHOA_HUMAN	0.97	0.571817	0.329395
GCP3_HUMAN	TBG1_HUMAN	0.97	0.835793	0.50407
GAB2_HUMAN	GRB2_HUMAN	0.97	-0.020018	0.373976
GAB1_HUMAN	P85A_HUMAN	0.97	-0.235916	0.369799
GAB1_HUMAN	GRB2_HUMAN	0.97	-0.271055	0.170271
GA45G_HUMAN	PCNA_HUMAN	0.97	-0.118665	-0.237174
FYN_HUMAN	FYB_HUMAN	0.97	0.714542	NA
FYN_HUMAN	CBL_HUMAN	0.97	0.45697	NA
FXR2_HUMAN	FMR1_HUMAN	0.97	0.769537	-0.01638
FOXH1_HUMAN	SMAD2_HUMAN	0.97	0.040751	-0.213003
FOSL2_HUMAN	JUN_HUMAN	0.97	-0.033799	0.065078
FOS_HUMAN	JUNB_HUMAN	0.97	-0.055029	0.697917
FNTB_HUMAN	FNTA_HUMAN	0.97	0.596288	0.35646
FGFR2_HUMAN	FGF1_HUMAN	0.97	-0.146053	0.041771
FGFR1_HUMAN	FRS2_HUMAN	0.97	0.132349	0.419511
FEN1_HUMAN	PCNA_HUMAN	0.97	0.738687	0.866936
FBXW7_HUMAN	CUL1_HUMAN	0.97	-0.013588	0.07608
FAK2_HUMAN	FYN_HUMAN	0.97	0.560484	NA
FAK1_HUMAN	PAXI_HUMAN	0.97	-0.177092	0.129035
FAK1_HUMAN	BCAR1_HUMAN	0.97	0.317011	0.300534
FADD_HUMAN	TNR6_HUMAN	0.97	-0.097048	0.426402
FADD_HUMAN	CFLAR_HUMAN	0.97	0.086158	0.125089
EXOC2_HUMAN	RALA_HUMAN	0.97	0.35994	0.380588
ERCC3_HUMAN	ERCC2_HUMAN	0.97	0.63489	0.749245
ERBB3_HUMAN	P85A_HUMAN	0.97	-0.075961	-0.316407
ERBB3_HUMAN	ERBB2_HUMAN	0.97	0.319185	0.785269
ERBB2_HUMAN	GRB2_HUMAN	0.97	-0.31088	-0.306424
EPS15_HUMAN	EPN1_HUMAN	0.97	0.083168	-0.152054
EPN1_HUMAN	AP2A2_HUMAN	0.97	0.673863	0.239311
ELOC_HUMAN	ELOB_HUMAN	0.97	0.75498	0.334816
ELK1_HUMAN	MK01_HUMAN	0.97	0.194019	0.378425
EIF3G_HUMAN	EIF3I_HUMAN	0.97	0.56677	0.415226
EGFR_HUMAN	GRB2_HUMAN	0.97	-0.294012	-0.226283
EGFR_HUMAN	EGF_HUMAN	0.97	-0.116464	-0.078091
EED_HUMAN	SUZ12_HUMAN	0.97	0.583104	0.709439
EED_HUMAN	EZH2_HUMAN	0.97	0.593687	0.527229
E2F1_HUMAN	TFDP1_HUMAN	0.97	-0.018583	0.944409
DYN2_HUMAN	GRB2_HUMAN	0.97	0.260003	0.387507
DYN1_HUMAN	AMPH_HUMAN	0.97	0.975486	0.986005
DPOG1_HUMAN	DPOG2_HUMAN	0.97	0.387608	0.522611
DPOD2_HUMAN	PCNA_HUMAN	0.97	0.706884	-0.236104
DOK1_HUMAN	ABL1_HUMAN	0.97	0.105174	0.087907
DMD_HUMAN	SNTA1_HUMAN	0.97	0.607528	0.523663
DLGP1_HUMAN	DLG4_HUMAN	0.97	0.857535	0.958612
DLGP1_HUMAN	DLG1_HUMAN	0.97	0.728168	0.155277
DLG4_HUMAN	KCNA1_HUMAN	0.97	0.855455	0.926079
DLG4_HUMAN	CRIPT_HUMAN	0.97	0.061732	0.552381
DLG2_HUMAN	NMDE2_HUMAN	0.97	0.913163	NA
DDX20_HUMAN	SMN_HUMAN	0.97	0.771854	NA
DCNL1_HUMAN	CUL1_HUMAN	0.97	0.430885	0.912148
DBLOH_HUMAN	XIAP_HUMAN	0.97	0.213643	0.140475
DAXX_HUMAN	TNR6_HUMAN	0.97	-0.091627	0.437821
DAXX_HUMAN	PML_HUMAN	0.97	0.769734	0.170541
CUL5_HUMAN	RBX1_HUMAN	0.97	0.480843	0.422868
CUL2_HUMAN	ELOC_HUMAN	0.97	0.282963	0.618729
CTNB1_HUMAN	TX1B3_HUMAN	0.97	0.645148	0.264913
CTNB1_HUMAN	PSN1_HUMAN	0.97	0.066473	0.402225
CTNB1_HUMAN	CTNA1_HUMAN	0.97	0.704514	0.331883
CRKL_HUMAN	CBL_HUMAN	0.97	0.52752	0.187181
CRK_HUMAN	GRB2_HUMAN	0.97	-0.207523	-0.141121
CPLX1_HUMAN	STX1A_HUMAN	0.97	0.893244	0.91205
COPB_HUMAN	COPB2_HUMAN	0.97	0.836879	0.723389
CNBP1_HUMAN	CTNB1_HUMAN	0.97	0.530192	-0.180533
CKS2_HUMAN	CDK2_HUMAN	0.97	0.184329	0.221902
CITE2_HUMAN	EP300_HUMAN	0.97	0.120443	0.488155
CHM4B_HUMAN	PDC6I_HUMAN	0.97	0.566988	0.443501
CDT1_HUMAN	MCM6_HUMAN	0.97	-0.292714	0.523287
CDT1_HUMAN	GEMI_HUMAN	0.97	0.138625	0.235133
CDN1B_HUMAN	CDK4_HUMAN	0.97	0.407638	0.530607
CDN1B_HUMAN	CCND1_HUMAN	0.97	-0.126753	-0.514101
CDKN3_HUMAN	CDK2_HUMAN	0.97	NA	-0.009947
CDK9_HUMAN	CCNT2_HUMAN	0.97	0.087091	0.439444
CDK9_HUMAN	CCNT1_HUMAN	0.97	0.27424	0.471936
CDK7_HUMAN	MAT1_HUMAN	0.97	0.577017	0.125027
CDK7_HUMAN	CCNH_HUMAN	0.97	0.42793	0.475488
CDK6_HUMAN	CDN2D_HUMAN	0.97	0.067274	0.488806
CDK6_HUMAN	CCND3_HUMAN	0.97	-0.093569	0.322842
CDK6_HUMAN	CCND1_HUMAN	0.97	-0.158256	-0.078717
CDK2_HUMAN	CDN1B_HUMAN	0.97	0.150154	0.179388
CDK2_HUMAN	CDN1A_HUMAN	0.97	0.027922	-0.065859
CDC6_HUMAN	ORC1_HUMAN	0.97	0.370111	0.805062
CDC37_HUMAN	HS90A_HUMAN	0.97	0.527817	-0.114755
CDC16_HUMAN	CDC23_HUMAN	0.97	0.555825	0.640553
CD2AP_HUMAN	CBL_HUMAN	0.97	0.485825	-0.109829
CCNE2_HUMAN	CDK2_HUMAN	0.97	NA	0.218453
CCND1_HUMAN	CDN1A_HUMAN	0.97	-0.034483	-0.027407
CBX8_HUMAN	RING1_HUMAN	0.97	0.649591	0.017294
CBX5_HUMAN	TIF1B_HUMAN	0.97	0.90033	0.336927
CBX1_HUMAN	H31_HUMAN	0.97	0.450667	NA
CBX1_HUMAN	CBX5_HUMAN	0.97	0.848233	0.674751
CBP_HUMAN	TF65_HUMAN	0.97	0.509563	0.541769
CBL_HUMAN	CRK_HUMAN	0.97	-0.138348	-0.050921
CBL_HUMAN	1433B_HUMAN	0.97	0.218596	0.260953
CASP9_HUMAN	APAF_HUMAN	0.97	0.411573	-0.112267
CAN2_HUMAN	CPNS1_HUMAN	0.97	0.234994	0.539343
CADH5_HUMAN	CTNB1_HUMAN	0.97	0.272563	0.407484
CADH1_HUMAN	CTNB1_HUMAN	0.97	0.337014	0.110736
C1QBP_HUMAN	KPCZ_HUMAN	0.97	0.345703	-0.001206
BUB3_HUMAN	BUB1B_HUMAN	0.97	0.399184	0.568458
BRD4_HUMAN	H4_HUMAN	0.97	0.62078	NA
BRD2_HUMAN	H4_HUMAN	0.97	0.734455	NA
BRCA2_HUMAN	RAD51_HUMAN	0.97	0.384739	0.752388
BLNK_HUMAN	GRB2_HUMAN	0.97	0.237556	0.46928
BLNK_HUMAN	BTK_HUMAN	0.97	0.41014	0.716963
BIK_HUMAN	BCL2_HUMAN	0.97	NA	-0.096229
BIK_HUMAN	B2CL1_HUMAN	0.97	NA	0.004189
BECN1_HUMAN	B2CL1_HUMAN	0.97	0.156479	0.259635
BCR_HUMAN	GRB2_HUMAN	0.97	0.113581	0.078696
BCAR1_HUMAN	FYN_HUMAN	0.97	0.023015	NA
BBC3_HUMAN	B2CL1_HUMAN	0.97	-0.133431	-0.10789
BAX_HUMAN	B2CL1_HUMAN	0.97	0.132465	0.139435
BARD1_HUMAN	BRCA1_HUMAN	0.97	0.028929	0.64871
BAK_HUMAN	B2CL1_HUMAN	0.97	0.019925	0.119949
BAIP2_HUMAN	CDC42_HUMAN	0.97	0.018627	-0.11342
BAG1_HUMAN	HSP71_HUMAN	0.97	NA	NA
B2L11_HUMAN	DYL1_HUMAN	0.97	-0.277119	-0.243531
B2CL1_HUMAN	BCL2_HUMAN	0.97	-0.144043	-0.142884
ATG5_HUMAN	ATG12_HUMAN	0.97	0.295597	0.341411
ATF3_HUMAN	JUN_HUMAN	0.97	-0.18737	0.328732
ASPP2_HUMAN	YAP1_HUMAN	0.97	0.240377	-0.011366
ARP3_HUMAN	SRC8_HUMAN	0.97	-0.036308	-0.32354
ARL2_HUMAN	PDE6D_HUMAN	0.97	0.346539	0.378313
ARI1B_HUMAN	SMCA4_HUMAN	0.97	0.808381	0.194281
APC_HUMAN	PLAK_HUMAN	0.97	-0.116317	-0.08824
AP1M2_HUMAN	AP2B1_HUMAN	0.97	-0.039547	-0.084822
AP1G1_HUMAN	AP1S2_HUMAN	0.97	0.503503	-0.040369
ANM1_HUMAN	HNRPK_HUMAN	0.97	0.616619	0.284128
AIP_HUMAN	AHR_HUMAN	0.97	NA	0.011991
ADRM1_HUMAN	UCHL5_HUMAN	0.97	0.596453	-0.172236
ABL1_HUMAN	CRK_HUMAN	0.97	0.117566	0.489901
ABL1_HUMAN	ABI1_HUMAN	0.97	0.273638	0.272194
ABI1_HUMAN	EPS8_HUMAN	0.97	0.22118	-0.006452
AAKG1_HUMAN	AAKB1_HUMAN	0.97	0.31629	-0.166802
4EBP2_HUMAN	IF4E_HUMAN	0.97	0.253338	0.187884
2AAB_HUMAN	PP2AA_HUMAN	0.97	0.536764	-0.273644
1433Z_HUMAN	TAU_HUMAN	0.97	0.363953	0.103723
ZO2_HUMAN	ZO1_HUMAN	0.96	0.426493	0.345938
ZO2_HUMAN	OCLN_HUMAN	0.96	-0.031297	0.658626
YAP1_HUMAN	WBP2_HUMAN	0.96	-0.245415	-0.106812
XPO5_HUMAN	RAN_HUMAN	0.96	0.503396	0.435794
XPO1_HUMAN	RAN_HUMAN	0.96	0.477947	0.70028
WASP_HUMAN	SRC_HUMAN	0.96	0.17678	-0.129827
WASP_HUMAN	GRB2_HUMAN	0.96	0.683406	0.784429
WASP_HUMAN	FGR_HUMAN	0.96	0.433414	0.782257
WASF2_HUMAN	ABI1_HUMAN	0.96	0.6143	0.517652
VPS28_HUMAN	TS101_HUMAN	0.96	0.823023	0.237147
VPS16_HUMAN	VPS11_HUMAN	0.96	0.67937	NA
VP33A_HUMAN	VPS11_HUMAN	0.96	0.737687	NA
VAV_HUMAN	RAC1_HUMAN	0.96	0.457369	-0.263441
VAV_HUMAN	GRB2_HUMAN	0.96	0.688581	0.816235
UBP8_HUMAN	STAM1_HUMAN	0.96	0.469395	0.04949
UBP22_HUMAN	KAT2A_HUMAN	0.96	-0.028241	0.49847
UBE4B_HUMAN	TERA_HUMAN	0.96	0.363821	0.341828
UBC9_HUMAN	SUMO3_HUMAN	0.96	0.524122	0.576017
UBC9_HUMAN	SUMO2_HUMAN	0.96	0.492051	0.626699
UBC12_HUMAN	ULA1_HUMAN	0.96	0.290404	0.238061
UBC12_HUMAN	RBX1_HUMAN	0.96	0.608394	0.406641
UB2L3_HUMAN	ARI2_HUMAN	0.96	0.292115	0.154436
U119A_HUMAN	ARL2_HUMAN	0.96	0.173352	-0.002677
TWST1_HUMAN	TFE2_HUMAN	0.96	-0.065999	-0.118538
TRIM9_HUMAN	SNP25_HUMAN	0.96	0.681305	0.994853
TRIB3_HUMAN	ATF4_HUMAN	0.96	0.101164	0.206205
TRAF2_HUMAN	TNR3_HUMAN	0.96	-0.038573	-0.048938
TRAF2_HUMAN	TNR1A_HUMAN	0.96	-0.007963	0.044561
TPD53_HUMAN	1433B_HUMAN	0.96	-0.086023	-0.132891
TOPRS_HUMAN	P53_HUMAN	0.96	-0.043612	0.153448
TNR9_HUMAN	TRAF2_HUMAN	0.96	NA	0.765147
TNR9_HUMAN	TRAF1_HUMAN	0.96	NA	0.960636
TNR11_HUMAN	TRAF6_HUMAN	0.96	-0.037661	-0.169096
TNR11_HUMAN	TRAF5_HUMAN	0.96	-0.097176	-0.008655
TNR11_HUMAN	TRAF3_HUMAN	0.96	0.655237	-0.011228
TNR11_HUMAN	TRAF2_HUMAN	0.96	0.203465	0.081841
TNR11_HUMAN	TRAF1_HUMAN	0.96	-0.086811	-0.125138
TNFL6_HUMAN	PPIP1_HUMAN	0.96	0.167832	0.670125
TIPRL_HUMAN	PP2AB_HUMAN	0.96	0.863035	0.294105
TGFR2_HUMAN	TGFR1_HUMAN	0.96	0.231894	0.2572
TGFR1_HUMAN	TGFB1_HUMAN	0.96	-0.018723	0.448078
TGBR3_HUMAN	TGFB1_HUMAN	0.96	-0.092957	0.06262
TFDP2_HUMAN	E2F1_HUMAN	0.96	-0.013791	0.396996
TF2H3_HUMAN	ERCC3_HUMAN	0.96	0.821227	0.424628
TF2H2_HUMAN	ERCC2_HUMAN	0.96	0.723323	0.707118
TF2H1_HUMAN	T2EA_HUMAN	0.96	0.600774	0.644658
TF2B_HUMAN	RPB1_HUMAN	0.96	0.853397	0.414764
TBPL1_HUMAN	TF2AA_HUMAN	0.96	-0.190605	0.560114
TBK1_HUMAN	TRAF2_HUMAN	0.96	0.54596	0.559984
TBK1_HUMAN	TBKB1_HUMAN	0.96	0.476911	0.006229
TBG1_HUMAN	GCP2_HUMAN	0.96	0.657627	0.373498
TAF5_HUMAN	TBP_HUMAN	0.96	0.449853	0.950959
TAF1C_HUMAN	TAF1B_HUMAN	0.96	NA	0.035962
TAF1B_HUMAN	TBP_HUMAN	0.96	NA	0.513344
TAF1B_HUMAN	TAF1A_HUMAN	0.96	NA	0.590279
TAF13_HUMAN	TBP_HUMAN	0.96	0.13064	-0.160056
TAF12_HUMAN	TBP_HUMAN	0.96	0.488387	0.658164
T53I1_HUMAN	P53_HUMAN	0.96	-0.049237	0.146885
SYTL4_HUMAN	RB27A_HUMAN	0.96	0.577827	-0.117339
SYTL4_HUMAN	RAB8A_HUMAN	0.96	0.805871	-0.248992
SYTL2_HUMAN	RB27A_HUMAN	0.96	0.225415	0.676563
SYTL1_HUMAN	RB27A_HUMAN	0.96	0.270918	0.348955
SYNJ1_HUMAN	AMPH_HUMAN	0.96	0.953648	0.935779
SYMPK_HUMAN	CSTF2_HUMAN	0.96	0.674124	0.533975
SUPT3_HUMAN	TRRAP_HUMAN	0.96	0.051576	0.591851
SUMO1_HUMAN	TOP2A_HUMAN	0.96	0.426308	-0.0267
SUMO1_HUMAN	SAE2_HUMAN	0.96	0.730665	0.03594
SUMO1_HUMAN	SAE1_HUMAN	0.96	0.702895	0.151871
STXB1_HUMAN	SYTL4_HUMAN	0.96	-0.078457	0.033703
STIP1_HUMAN	PRIO_HUMAN	0.96	0.359276	0.212367
STA5A_HUMAN	EPOR_HUMAN	0.96	-0.072815	0.26499
SQSTM_HUMAN	KPCZ_HUMAN	0.96	0.209418	-0.263209
SPT5H_HUMAN	PIN1_HUMAN	0.96	0.213262	0.457768
SOS1_HUMAN	PLCG1_HUMAN	0.96	0.519668	0.62895
SOS1_HUMAN	EGFR_HUMAN	0.96	-0.163258	0.010953
SOCS3_HUMAN	IL6RB_HUMAN	0.96	NA	0.396305
SOCS1_HUMAN	JAK2_HUMAN	0.96	-0.17359	0.556566
SOCS1_HUMAN	ELOC_HUMAN	0.96	0.040769	0.011328
SNP25_HUMAN	STX4_HUMAN	0.96	0.012762	-0.131561
SNP23_HUMAN	VAMP2_HUMAN	0.96	-0.105728	-0.257634
SNP23_HUMAN	STX1A_HUMAN	0.96	-0.136807	-0.323152
SMN_HUMAN	RSMB_HUMAN	0.96	0.497885	NA
SMD2_HUMAN	SMD1_HUMAN	0.96	0.740047	0.322907
SMD1_HUMAN	SMN_HUMAN	0.96	0.572143	NA
SMCA4_HUMAN	SMRC2_HUMAN	0.96	0.907312	0.425327
SMCA2_HUMAN	ARI1A_HUMAN	0.96	0.698444	0.222167
SMC5_HUMAN	SMC6_HUMAN	0.96	0.887336	0.261261
SMC3_HUMAN	SMC1A_HUMAN	0.96	0.90307	0.346137
SMAD1_HUMAN	SMUF1_HUMAN	0.96	0.069801	0.049518
SKP1_HUMAN	FBXW5_HUMAN	0.96	0.024209	-0.046575
SKP1_HUMAN	CKS1_HUMAN	0.96	-0.030321	-0.23191
SIN3A_HUMAN	SDS3_HUMAN	0.96	0.854247	0.584372
SIN3A_HUMAN	HDAC2_HUMAN	0.96	0.765963	0.719445
SHOC2_HUMAN	RASH_HUMAN	0.96	-0.147506	-0.250765
SHIP2_HUMAN	SHC1_HUMAN	0.96	0.426174	0.44544
SHC1_HUMAN	SOS1_HUMAN	0.96	0.504754	0.560861
SHC1_HUMAN	CBL_HUMAN	0.96	0.516247	-0.014641
SH3R1_HUMAN	AKT2_HUMAN	0.96	0.086365	0.231614
SH21A_HUMAN	CD244_HUMAN	0.96	0.372531	0.396897
SF3B3_HUMAN	SF3B1_HUMAN	0.96	0.952732	0.541365
SF3B2_HUMAN	SF3B1_HUMAN	0.96	0.938885	0.603357
SEPT2_HUMAN	SEPT7_HUMAN	0.96	0.689162	0.506293
SEPT2_HUMAN	SEPT6_HUMAN	0.96	0.409981	-0.101202
SC23A_HUMAN	SC24B_HUMAN	0.96	0.602726	0.384751
SAV1_HUMAN	STK4_HUMAN	0.96	0.059275	-0.351678
RTKN_HUMAN	RHOA_HUMAN	0.96	0.097244	-0.37502
RRAGC_HUMAN	RRAGB_HUMAN	0.96	0.542058	0.211863
RRAGC_HUMAN	RRAGA_HUMAN	0.96	0.583947	0.339052
RPB1_HUMAN	RPAB2_HUMAN	0.96	0.356021	-0.327995
RPB1_HUMAN	CDK8_HUMAN	0.96	0.295096	0.161736
RPB11_HUMAN	RPB7_HUMAN	0.96	0.561339	0.017637
RPAB3_HUMAN	RPB2_HUMAN	0.96	0.665075	0.447448
RPAB2_HUMAN	RPB7_HUMAN	0.96	0.217559	-0.172853
RPAB2_HUMAN	RPAB1_HUMAN	0.96	0.587961	0.304564
RPA49_HUMAN	RPAC1_HUMAN	0.96	0.491189	0.143046
RNF4_HUMAN	ANDR_HUMAN	0.96	NA	-0.252316
RNF25_HUMAN	UB2D2_HUMAN	0.96	0.204486	0.582781
RNF11_HUMAN	NEDD4_HUMAN	0.96	0.149913	0.077385
RIPK1_HUMAN	TNR1A_HUMAN	0.96	-0.080114	0.649338
RING2_HUMAN	CBX4_HUMAN	0.96	0.437616	0.005545
RICTR_HUMAN	SIN1_HUMAN	0.96	0.758469	0.098989
RHG01_HUMAN	CDC42_HUMAN	0.96	0.123766	0.037379
RFC5_HUMAN	PCNA_HUMAN	0.96	0.644553	0.887895
RFC4_HUMAN	RAD17_HUMAN	0.96	0.189814	0.390628
RFC2_HUMAN	PCNA_HUMAN	0.96	0.727577	0.709927
RFA1_HUMAN	RAD51_HUMAN	0.96	0.326438	0.134097
RCAN2_HUMAN	PP2BA_HUMAN	0.96	0.283349	0.206795
RBX1_HUMAN	SKP1_HUMAN	0.96	0.06081	0.412696
RBP2_HUMAN	RAN_HUMAN	0.96	0.433282	0.470321
RBL1_HUMAN	CDK2_HUMAN	0.96	0.341553	0.495789
RB_HUMAN	PP1A_HUMAN	0.96	0.230859	0.56145
RBBP7_HUMAN	HDAC1_HUMAN	0.96	0.679986	0.021924
RASN_HUMAN	RAF1_HUMAN	0.96	-0.02926	0.411599
RASF5_HUMAN	STK4_HUMAN	0.96	0.769842	NA
RASF5_HUMAN	RASH_HUMAN	0.96	-0.181883	NA
RARA_HUMAN	NRIP1_HUMAN	0.96	0.196111	0.185414
RANG_HUMAN	IMB1_HUMAN	0.96	0.792669	0.689263
RAD9A_HUMAN	RAD1_HUMAN	0.96	0.389469	0.066642
RAD52_HUMAN	RFA1_HUMAN	0.96	NA	0.684894
RAD52_HUMAN	RAD51_HUMAN	0.96	NA	-0.006366
RAC1_HUMAN	PAK3_HUMAN	0.96	0.474818	-0.09717
R51A1_HUMAN	RAD51_HUMAN	0.96	-0.061225	0.818135
PVRL3_HUMAN	PVRL2_HUMAN	0.96	NA	0.500666
PTN6_HUMAN	GRB2_HUMAN	0.96	0.765599	0.747765
PTN6_HUMAN	EPOR_HUMAN	0.96	-0.133781	0.218406
PTN1_HUMAN	JAK2_HUMAN	0.96	0.371949	0.667749
PTN1_HUMAN	GRB2_HUMAN	0.96	0.643927	0.818287
PTN11_HUMAN	MPZL1_HUMAN	0.96	-0.229946	-0.0349
PTN11_HUMAN	JAK2_HUMAN	0.96	-0.017294	0.182898
PTN11_HUMAN	GAB2_HUMAN	0.96	0.404475	0.283091
PTEN_HUMAN	NHRF1_HUMAN	0.96	-0.231382	-0.225254
PSMD9_HUMAN	PRS6A_HUMAN	0.96	0.542765	-0.074889
PSMD6_HUMAN	PSMD8_HUMAN	0.96	0.783036	0.069515
PSMD6_HUMAN	PSMD3_HUMAN	0.96	0.614848	-0.3075
PSMD6_HUMAN	PSD7_HUMAN	0.96	NA	-0.007589
PSMD6_HUMAN	PSD12_HUMAN	0.96	0.780299	0.369544
PSMD6_HUMAN	PRS7_HUMAN	0.96	0.807498	-0.216397
PSMD6_HUMAN	PRS6B_HUMAN	0.96	0.758571	-0.294599
PSMD6_HUMAN	PRS4_HUMAN	0.96	0.764054	0.080166
PSMD4_HUMAN	PSMD2_HUMAN	0.96	0.723559	0.573842
PSMD2_HUMAN	PRS7_HUMAN	0.96	0.811404	0.51504
PSMD1_HUMAN	PRS8_HUMAN	0.96	0.803459	0.710042
PSDE_HUMAN	PSMD1_HUMAN	0.96	0.653277	0.855657
PSDE_HUMAN	PSD11_HUMAN	0.96	0.880554	0.572346
PSDE_HUMAN	PSD10_HUMAN	0.96	0.678543	0.664022
PSDE_HUMAN	PRS10_HUMAN	0.96	0.900366	0.349757
PSD7_HUMAN	PSD12_HUMAN	0.96	NA	0.572079
PSD7_HUMAN	PRS8_HUMAN	0.96	NA	0.305379
PSD7_HUMAN	PRS7_HUMAN	0.96	NA	0.808206
PSD13_HUMAN	PSMD8_HUMAN	0.96	0.78644	0.15978
PSD13_HUMAN	PRS7_HUMAN	0.96	0.895785	0.560905
PSD13_HUMAN	PRS6B_HUMAN	0.96	0.891647	0.543353
PSD13_HUMAN	PRS4_HUMAN	0.96	0.755136	0.371769
PSD10_HUMAN	PSMD6_HUMAN	0.96	0.555505	-0.392508
PSD10_HUMAN	PSD7_HUMAN	0.96	NA	0.183179
PSD10_HUMAN	PSD11_HUMAN	0.96	0.743856	0.284976
PSD10_HUMAN	PRS8_HUMAN	0.96	0.692494	0.606389
PSD10_HUMAN	PRS7_HUMAN	0.96	0.664649	0.427739
PSD10_HUMAN	PRS6A_HUMAN	0.96	0.564964	0.435559
PSD10_HUMAN	PRS4_HUMAN	0.96	0.550838	0.108779
PSD10_HUMAN	PRS10_HUMAN	0.96	0.682713	0.332198
PSB5_HUMAN	PSA2_HUMAN	0.96	0.582559	0.003774
PSA6_HUMAN	PSB6_HUMAN	0.96	0.51273	0.145066
PSA6_HUMAN	PSA2_HUMAN	0.96	0.846563	0.268277
PSA2_HUMAN	PSB2_HUMAN	0.96	0.877437	0.436778
PRS8_HUMAN	PRS6B_HUMAN	0.96	0.907046	0.685825
PRS8_HUMAN	PRS4_HUMAN	0.96	0.858627	0.394539
PRS8_HUMAN	PRS10_HUMAN	0.96	0.895348	0.2655
PRS6B_HUMAN	PSMD2_HUMAN	0.96	0.826941	0.27889
PRS6B_HUMAN	PRS6A_HUMAN	0.96	0.859106	0.57725
PRP6_HUMAN	PRP31_HUMAN	0.96	0.812452	0.594493
PRP4_HUMAN	PRPF3_HUMAN	0.96	0.790382	0.322539
PRP4_HUMAN	PRP8_HUMAN	0.96	0.800733	0.317105
PRP4_HUMAN	PRP6_HUMAN	0.96	0.871016	0.352812
PROF1_HUMAN	ACTB_HUMAN	0.96	0.776106	0.682001
PRKN2_HUMAN	SNCAP_HUMAN	0.96	-0.092474	0.041216
PPP5_HUMAN	HS90A_HUMAN	0.96	0.614222	0.174768
PPP5_HUMAN	CHRD1_HUMAN	0.96	0.487796	0.20599
PP2AB_HUMAN	2ABA_HUMAN	0.96	0.819133	0.282325
PP2AB_HUMAN	2A5D_HUMAN	0.96	0.664449	0.438091
PP1R8_HUMAN	PP1A_HUMAN	0.96	0.476761	0.295228
PP1G_HUMAN	PP1R8_HUMAN	0.96	0.459978	0.354398
PP1B_HUMAN	PP1R7_HUMAN	0.96	0.326813	0.132784
PMEPA_HUMAN	NEDD4_HUMAN	0.96	0.150307	-0.052719
PLK1_HUMAN	MPIP3_HUMAN	0.96	NA	0.733609
PLCG1_HUMAN	RET_HUMAN	0.96	-0.04328	-0.160744
PLCG1_HUMAN	KIT_HUMAN	0.96	0.550094	0.237512
PLCG1_HUMAN	GRB2_HUMAN	0.96	0.060041	0.399685
PK3CD_HUMAN	P85A_HUMAN	0.96	0.908547	0.077987
PIGT_HUMAN	GPI8_HUMAN	0.96	0.615847	0.440629
PIGT_HUMAN	GPAA1_HUMAN	0.96	0.777292	0.133018
PIAS3_HUMAN	TF65_HUMAN	0.96	0.197587	0.299856
PIAS3_HUMAN	MITF_HUMAN	0.96	-0.104841	0.581122
PI4KB_HUMAN	NCS1_HUMAN	0.96	0.009035	0.137859
PHC2_HUMAN	BMI1_HUMAN	0.96	0.792489	0.498362
PGFRB_HUMAN	PLCG1_HUMAN	0.96	0.306468	0.435809
PEX10_HUMAN	PEX12_HUMAN	0.96	0.266476	0.48588
PDK1_HUMAN	KS6B1_HUMAN	0.96	0.143508	-0.031368
PDC6I_HUMAN	SH3K1_HUMAN	0.96	0.343496	0.277402
PCNA_HUMAN	DPOD1_HUMAN	0.96	0.697383	0.822668
PCNA_HUMAN	CDK2_HUMAN	0.96	0.544748	0.482533
PCGF2_HUMAN	PHC2_HUMAN	0.96	0.62072	NA
PAXI_HUMAN	ILK_HUMAN	0.96	-0.108727	0.199981
PAXI_HUMAN	CRK_HUMAN	0.96	-0.186668	0.272645
PAWR_HUMAN	DAPK3_HUMAN	0.96	0.195078	0.284711
PARD3_HUMAN	KPCI_HUMAN	0.96	0.644019	0.288135
PAK1_HUMAN	NCK1_HUMAN	0.96	-0.072763	-0.127574
PACN2_HUMAN	WASL_HUMAN	0.96	0.244922	0.275114
PAAF1_HUMAN	PRS4_HUMAN	0.96	0.666005	0.127728
PA1B3_HUMAN	LIS1_HUMAN	0.96	0.679351	0.498465
P85B_HUMAN	CBL_HUMAN	0.96	0.475567	-0.150561
P85A_HUMAN	PK3CA_HUMAN	0.96	0.192942	0.281685
P85A_HUMAN	EPOR_HUMAN	0.96	0.078233	0.11321
P55G_HUMAN	PK3CA_HUMAN	0.96	0.116674	0.246996
ORC6_HUMAN	ORC2_HUMAN	0.96	0.727656	0.645426
ORC5_HUMAN	ORC1_HUMAN	0.96	-0.122601	-0.115552
ORC4_HUMAN	ORC6_HUMAN	0.96	0.722371	-0.02462
ORC2_HUMAN	MCM2_HUMAN	0.96	0.501773	0.241687
OCLN_HUMAN	ZO1_HUMAN	0.96	0.106813	0.100756
OBSCN_HUMAN	ANK1_HUMAN	0.96	NA	0.663045
NXF1_HUMAN	NXT1_HUMAN	0.96	0.656904	0.856683
NR5A2_HUMAN	NR0B2_HUMAN	0.96	-0.069413	0.638373
NPHN_HUMAN	FYN_HUMAN	0.96	0.018142	NA
NOD2_HUMAN	RIPK2_HUMAN	0.96	-0.184907	0.639904
NLK_HUMAN	MYB_HUMAN	0.96	0.351858	-0.178186
NFYC_HUMAN	NFYB_HUMAN	0.96	0.669169	0.138387
NFYC_HUMAN	NFYA_HUMAN	0.96	0.478248	0.099961
NFKB2_HUMAN	BCL3_HUMAN	0.96	0.312276	0.55844
NF2L2_HUMAN	MAFK_HUMAN	0.96	0.068154	-0.258023
NEDD8_HUMAN	CUL2_HUMAN	0.96	0.288282	0.090739
NEB1_HUMAN	PP1A_HUMAN	0.96	0.256139	-0.417669
NDEL1_HUMAN	LIS1_HUMAN	0.96	0.441972	0.006456
NDC80_HUMAN	SPC24_HUMAN	0.96	0.336159	0.850899
NCK2_HUMAN	PAK1_HUMAN	0.96	-0.030768	0.124735
NCK1_HUMAN	SOS1_HUMAN	0.96	0.633024	0.587622
MYOD1_HUMAN	TFE2_HUMAN	0.96	0.047778	-0.060574
MTA1_HUMAN	RBBP4_HUMAN	0.96	0.774576	0.369709
MSH3_HUMAN	MSH2_HUMAN	0.96	0.38694	0.089418
MP2K4_HUMAN	MK08_HUMAN	0.96	0.680587	0.428147
MP2K2_HUMAN	MK03_HUMAN	0.96	0.666625	0.415895
MMP14_HUMAN	TIMP2_HUMAN	0.96	0.492631	0.554945
MLP3A_HUMAN	ATG4B_HUMAN	0.96	0.331246	-0.006813
MKNK2_HUMAN	MK01_HUMAN	0.96	-0.045978	-0.369229
MKNK1_HUMAN	MK14_HUMAN	0.96	0.124895	-0.134697
MK14_HUMAN	MK01_HUMAN	0.96	-0.152871	-0.246201
MK10_HUMAN	JIP3_HUMAN	0.96	0.767696	0.36344
MK10_HUMAN	ARRB2_HUMAN	0.96	0.005598	-0.252673
MK09_HUMAN	JUN_HUMAN	0.96	0.183951	-0.153076
MK03_HUMAN	MK14_HUMAN	0.96	-0.253295	0.032869
MK03_HUMAN	DUS1_HUMAN	0.96	NA	-0.022891
MK03_HUMAN	DHYS_HUMAN	0.96	0.521169	0.195062
MK01_HUMAN	DUS6_HUMAN	0.96	-0.07908	-0.238204
MK01_HUMAN	DUS1_HUMAN	0.96	NA	-0.232927
MERL_HUMAN	EZRI_HUMAN	0.96	0.314239	-0.08504
MELPH_HUMAN	MYO5A_HUMAN	0.96	0.151327	-0.251536
MED6_HUMAN	CDK8_HUMAN	0.96	0.143354	-0.150142
MED28_HUMAN	MED17_HUMAN	0.96	0.440726	0.730109
MED10_HUMAN	MED6_HUMAN	0.96	0.028916	0.860042
MED10_HUMAN	MED21_HUMAN	0.96	0.328248	0.133199
MED10_HUMAN	CDK8_HUMAN	0.96	0.197993	-0.220553
MDM2_HUMAN	ARRB1_HUMAN	0.96	NA	0.078189
MCM5_HUMAN	MCM6_HUMAN	0.96	0.971671	0.854636
MCM3_HUMAN	MCM6_HUMAN	0.96	NA	0.89845
MCL1_HUMAN	BAD_HUMAN	0.96	0.264472	-0.468534
MAFG_HUMAN	NF2L1_HUMAN	0.96	0.023836	-0.113979
MAFF_HUMAN	NF2L1_HUMAN	0.96	0.025071	-0.20165
LY96_HUMAN	TLR4_HUMAN	0.96	-0.089839	0.806108
LIMS2_HUMAN	ILK_HUMAN	0.96	0.910906	0.820576
LIF_HUMAN	LIFR_HUMAN	0.96	-0.087232	-0.195431
LAP2_HUMAN	SMAD3_HUMAN	0.96	0.079885	0.377357
LAP2_HUMAN	ERBB2_HUMAN	0.96	-0.339154	0.202778
KS6A2_HUMAN	MK01_HUMAN	0.96	0.395852	0.199626
KPRA_HUMAN	PRPS2_HUMAN	0.96	0.655525	0.296025
KPRA_HUMAN	PRPS1_HUMAN	0.96	0.665251	0.204385
KLC2_HUMAN	KINH_HUMAN	0.96	0.747067	0.303189
KIF3B_HUMAN	KIFA3_HUMAN	0.96	0.809481	0.476706
KHDR1_HUMAN	NCK1_HUMAN	0.96	0.217877	0.585433
KHDR1_HUMAN	CBP_HUMAN	0.96	0.372076	0.504666
KCTD5_HUMAN	CUL3_HUMAN	0.96	0.433784	0.27337
KAPCA_HUMAN	KAP3_HUMAN	0.96	0.732742	0.165717
JIP3_HUMAN	MK08_HUMAN	0.96	0.660293	-0.005094
JIP1_HUMAN	MP2K7_HUMAN	0.96	0.443094	-0.223996
JIP1_HUMAN	M3K11_HUMAN	0.96	0.059851	-0.251228
JDP2_HUMAN	JUN_HUMAN	0.96	-0.149428	0.228471
JDP2_HUMAN	ATF2_HUMAN	0.96	0.26659	-0.178806
JAK2_HUMAN	EPOR_HUMAN	0.96	-0.273571	0.009783
JAK1_HUMAN	STAT3_HUMAN	0.96	0.505309	0.439941
ITA5_HUMAN	FINC_HUMAN	0.96	NA	0.328978
IRS1_HUMAN	GRB2_HUMAN	0.96	-0.316017	-0.169548
IRK12_HUMAN	DLG1_HUMAN	0.96	NA	0.10739
IQGA2_HUMAN	CDC42_HUMAN	0.96	0.188093	-0.064292
IPO7_HUMAN	IMB1_HUMAN	0.96	0.583725	0.154162
IMA7_HUMAN	IMB1_HUMAN	0.96	0.818886	0.628221
IMA1_HUMAN	IMB1_HUMAN	0.96	0.50765	NA
IKKB_HUMAN	KEAP1_HUMAN	0.96	0.261486	0.361896
IKBA_HUMAN	NEMO_HUMAN	0.96	0.591243	NA
IF4G1_HUMAN	IF4A2_HUMAN	0.96	0.752533	-0.406211
IDH3B_HUMAN	IDH3A_HUMAN	0.96	0.877277	0.718498
IDH3A_HUMAN	IDH3G_HUMAN	0.96	0.869964	0.559448
ID3_HUMAN	TFE2_HUMAN	0.96	NA	-0.191848
HXA9_HUMAN	MEIS1_HUMAN	0.96	0.357801	0.108407
HSPB1_HUMAN	HSPB8_HUMAN	0.96	0.371753	0.655322
HSP71_HUMAN	AIFM1_HUMAN	0.96	NA	NA
HS90B_HUMAN	PPP5_HUMAN	0.96	0.519399	0.438363
HS90A_HUMAN	TTC4_HUMAN	0.96	0.435735	0.177595
HS90A_HUMAN	HS90B_HUMAN	0.96	0.983927	0.289511
HS90A_HUMAN	CHRD1_HUMAN	0.96	0.351516	0.56372
HLTF_HUMAN	UBE2N_HUMAN	0.96	0.049656	0.709626
HLTF_HUMAN	RAD18_HUMAN	0.96	0.335416	-0.027542
HIC1_HUMAN	CTBP1_HUMAN	0.96	-0.08507	0.369267
HGS_HUMAN	TS101_HUMAN	0.96	0.504676	0.211943
HGS_HUMAN	STAM1_HUMAN	0.96	0.60887	0.568553
HDAC7_HUMAN	NCOR2_HUMAN	0.96	0.626159	NA
HDAC5_HUMAN	NCOR2_HUMAN	0.96	0.502544	NA
HDAC4_HUMAN	1433B_HUMAN	0.96	0.087079	0.203764
HDAC3_HUMAN	PPARG_HUMAN	0.96	0.18008	-0.29204
HDAC2_HUMAN	SAP30_HUMAN	0.96	0.541104	0.528702
HDAC1_HUMAN	SUV91_HUMAN	0.96	0.338156	0.174072
HDAC1_HUMAN	RBL1_HUMAN	0.96	-0.07744	0.461032
HDAC1_HUMAN	MTA2_HUMAN	0.96	0.851241	0.460975
HDAC1_HUMAN	H4_HUMAN	0.96	0.671673	NA
HDAC1_HUMAN	DNMT1_HUMAN	0.96	0.63456	0.243515
HCK_HUMAN	WASP_HUMAN	0.96	0.406654	0.904445
HCK_HUMAN	RPGF1_HUMAN	0.96	0.155801	0.569951
HBA_HUMAN	HBB_HUMAN	0.96	0.74943	NA
H4_HUMAN	HAT1_HUMAN	0.96	0.46936	NA
H31_HUMAN	CBX3_HUMAN	0.96	0.545158	NA
H31_HUMAN	1433Z_HUMAN	0.96	0.348869	NA
GRB7_HUMAN	FAK1_HUMAN	0.96	0.111169	0.039347
GRB10_HUMAN	IGF1R_HUMAN	0.96	0.361181	0.237874
GRAP2_HUMAN	M4K1_HUMAN	0.96	0.685539	0.958552
GRAP2_HUMAN	GAB1_HUMAN	0.96	-0.297955	-0.28041
GEPH_HUMAN	DYL1_HUMAN	0.96	0.350114	0.025851
GELS_HUMAN	ACTS_HUMAN	0.96	0.526954	0.518716
GDIR1_HUMAN	CDC42_HUMAN	0.96	0.325073	0.757742
GBRAP_HUMAN	ATG4B_HUMAN	0.96	0.369634	0.072028
GBG4_HUMAN	GBB1_HUMAN	0.96	0.603569	0.342267
GATA4_HUMAN	NKX25_HUMAN	0.96	-0.070806	0.401245
GAB2_HUMAN	P85A_HUMAN	0.96	0.054878	0.519534
GAB1_HUMAN	SHC1_HUMAN	0.96	-0.175102	0.062288
GAB1_HUMAN	PLCG1_HUMAN	0.96	0.180246	0.07774
GAB1_HUMAN	CRKL_HUMAN	0.96	0.042414	0.515389
GA45G_HUMAN	CDN1A_HUMAN	0.96	-0.05385	-0.081816
FXR1_HUMAN	FMR1_HUMAN	0.96	0.766861	0.140352
FRS2_HUMAN	GRB2_HUMAN	0.96	0.297012	0.072757
FLNB_HUMAN	FLNA_HUMAN	0.96	0.418828	0.148359
FGF2_HUMAN	FGFR2_HUMAN	0.96	-0.290168	-0.036374
FBXL8_HUMAN	SKP1_HUMAN	0.96	0.247432	-0.20911
FAK2_HUMAN	SRC_HUMAN	0.96	-0.072332	-0.036605
FAK1_HUMAN	GRB2_HUMAN	0.96	0.213367	-0.005954
FAK1_HUMAN	FYN_HUMAN	0.96	0.205714	NA
FAF2_HUMAN	TERA_HUMAN	0.96	0.622135	0.355068
EXOSX_HUMAN	RRP44_HUMAN	0.96	0.669362	0.407854
EXOS9_HUMAN	EXOS4_HUMAN	0.96	0.554244	0.479679
EXOS9_HUMAN	EXOS3_HUMAN	0.96	0.710626	0.641272
EXOS9_HUMAN	EXOS2_HUMAN	0.96	0.771873	0.348025
EXOS5_HUMAN	EXOS3_HUMAN	0.96	0.672636	0.234574
EXOS4_HUMAN	EXOSX_HUMAN	0.96	0.717246	-0.04169
EXOS2_HUMAN	EXOS3_HUMAN	0.96	0.822081	0.269539
ERRFI_HUMAN	GRB2_HUMAN	0.96	-0.230859	-0.435585
ERF1_HUMAN	ERF3B_HUMAN	0.96	0.74331	-0.21708
ERF1_HUMAN	ERF3A_HUMAN	0.96	0.787225	0.514659
EPHB2_HUMAN	SRC_HUMAN	0.96	0.176529	0.458547
EPAS1_HUMAN	VHL_HUMAN	0.96	0.178402	-0.143739
ENAH_HUMAN	ABI1_HUMAN	0.96	0.27331	-0.154994
ELP3_HUMAN	ELP1_HUMAN	0.96	0.752678	0.242508
ELP1_HUMAN	ELP4_HUMAN	0.96	0.272612	0.180508
EIF3H_HUMAN	EIF3F_HUMAN	0.96	0.866157	0.028411
EIF3H_HUMAN	EIF3B_HUMAN	0.96	0.738499	0.2806
EIF3G_HUMAN	EIF3H_HUMAN	0.96	0.811703	0.283341
EIF3F_HUMAN	EIF3B_HUMAN	0.96	0.706986	0.230547
EIF3A_HUMAN	EIF3H_HUMAN	0.96	0.838717	0.291762
EIF3A_HUMAN	EIF3F_HUMAN	0.96	0.747775	0.296614
EIF3A_HUMAN	EIF3E_HUMAN	0.96	0.717868	0.221745
EIF3A_HUMAN	EIF3D_HUMAN	0.96	0.837536	0.34712
EED_HUMAN	RBBP4_HUMAN	0.96	0.482084	0.615943
EED_HUMAN	HDAC2_HUMAN	0.96	0.551799	0.351356
EED_HUMAN	HDAC1_HUMAN	0.96	0.652405	0.676215
EED_HUMAN	EZH1_HUMAN	0.96	0.70706	0.357559
EDF1_HUMAN	TBP_HUMAN	0.96	0.701103	-0.396701
E2F1_HUMAN	SP1_HUMAN	0.96	-0.242122	0.075072
DYN1_HUMAN	SH3G1_HUMAN	0.96	0.432679	-0.039073
DYL2_HUMAN	BMF_HUMAN	0.96	NA	NA
DTNB_HUMAN	DMD_HUMAN	0.96	0.607735	0.094645
DTNA_HUMAN	UTRO_HUMAN	0.96	0.06301	-0.136743
DPOE2_HUMAN	DPOE1_HUMAN	0.96	0.724594	0.769918
DOK1_HUMAN	SHIP1_HUMAN	0.96	0.390646	0.703098
DOCK1_HUMAN	ELMO1_HUMAN	0.96	-0.075997	0.304785
DLG4_HUMAN	NOS1_HUMAN	0.96	0.006647	0.270601
DLG4_HUMAN	GRIK2_HUMAN	0.96	0.85515	0.80383
DLG4_HUMAN	ERBB4_HUMAN	0.96	0.366331	0.306874
DLG4_HUMAN	ADRB1_HUMAN	0.96	NA	0.053876
DLG3_HUMAN	NMDE1_HUMAN	0.96	0.604771	0.202215
DLG1_HUMAN	NMDE1_HUMAN	0.96	0.707453	0.188493
DLG1_HUMAN	IRK4_HUMAN	0.96	NA	0.112918
DLG1_HUMAN	CSKP_HUMAN	0.96	0.589356	0.376938
DCNL1_HUMAN	CUL3_HUMAN	0.96	0.479389	0.966301
DAXX_HUMAN	MDM2_HUMAN	0.96	NA	0.139739
DAG1_HUMAN	GRB2_HUMAN	0.96	-0.373064	-0.136241
CUL3_HUMAN	NEDD8_HUMAN	0.96	0.247203	-0.23123
CTR9_HUMAN	RTF1_HUMAN	0.96	0.869456	0.755908
CTND1_HUMAN	KAISO_HUMAN	0.96	-0.101621	0.100625
CTF18_HUMAN	RFC2_HUMAN	0.96	0.392093	0.429273
CTF18_HUMAN	DCC1_HUMAN	0.96	0.594205	0.482911
CTBP1_HUMAN	ZEB1_HUMAN	0.96	0.176154	0.126585
CSTF2_HUMAN	CSTF3_HUMAN	0.96	0.718785	0.560472
CSN8_HUMAN	CSN5_HUMAN	0.96	0.737248	0.578038
CSN6_HUMAN	CSN3_HUMAN	0.96	0.769201	-0.016153
CSN6_HUMAN	CSN2_HUMAN	0.96	0.735908	0.38451
CSN6_HUMAN	CSN1_HUMAN	0.96	0.689383	0.410227
CSN5_HUMAN	CSN2_HUMAN	0.96	0.766908	0.187736
CSN4_HUMAN	CSN5_HUMAN	0.96	0.874758	0.731297
CSN3_HUMAN	CSN5_HUMAN	0.96	0.765234	0.447662
CSN3_HUMAN	CSN2_HUMAN	0.96	0.869508	0.478898
CSN1_HUMAN	CSN5_HUMAN	0.96	0.625872	0.510819
CSK21_HUMAN	TOP2A_HUMAN	0.96	0.530987	0.227822
CSK21_HUMAN	IF2B_HUMAN	0.96	0.315309	0.293227
CSK21_HUMAN	HDAC2_HUMAN	0.96	0.553893	0.607598
CSF1R_HUMAN	GRB2_HUMAN	0.96	0.156034	0.540047
CRYAB_HUMAN	HSPB2_HUMAN	0.96	0.838405	0.944815
CRKL_HUMAN	EPOR_HUMAN	0.96	-0.221402	0.266247
CRIPT_HUMAN	DLG3_HUMAN	0.96	0.095649	0.165758
CREB1_HUMAN	EP300_HUMAN	0.96	0.273011	0.639447
CNOT1_HUMAN	CNOT7_HUMAN	0.96	0.541463	0.31417
CLH1_HUMAN	HGS_HUMAN	0.96	0.238619	0.000144
CHRC1_HUMAN	DPOE3_HUMAN	0.96	0.579516	0.522311
CEBPB_HUMAN	RB_HUMAN	0.96	0.074815	0.178226
CDN1B_HUMAN	CCND3_HUMAN	0.96	-0.238632	0.45087
CDK7_HUMAN	TF2H2_HUMAN	0.96	0.815122	0.273633
CDK4_HUMAN	CDN1A_HUMAN	0.96	-0.01816	0.153813
CDK3_HUMAN	CKS1_HUMAN	0.96	0.248942	0.21204
CDK2_HUMAN	CCNH_HUMAN	0.96	-0.017944	-0.036059
CDC5L_HUMAN	SPF27_HUMAN	0.96	0.873403	0.746717
CDC42_HUMAN	PAK3_HUMAN	0.96	0.406796	-0.414895
CDC37_HUMAN	HS90B_HUMAN	0.96	0.504842	0.098695
CD4_HUMAN	LCK_HUMAN	0.96	0.492333	0.788845
CD2_HUMAN	LCK_HUMAN	0.96	0.930774	0.972537
CD2AP_HUMAN	GRB2_HUMAN	0.96	0.333996	-0.001182
CCNH_HUMAN	MAT1_HUMAN	0.96	0.806216	-0.029804
CCNG1_HUMAN	P53_HUMAN	0.96	-0.04953	0.048213
CCND1_HUMAN	CDK2_HUMAN	0.96	-0.122633	0.079444
CCNB1_HUMAN	CDK2_HUMAN	0.96	0.151783	0.477285
CBX8_HUMAN	RING2_HUMAN	0.96	0.671078	0.742007
CBX5_HUMAN	SUV91_HUMAN	0.96	0.573352	0.24852
CBX1_HUMAN	TIF1B_HUMAN	0.96	0.818973	0.551408
CBP_HUMAN	CTNB1_HUMAN	0.96	-0.238687	0.223573
CBL_HUMAN	LYN_HUMAN	0.96	0.404392	0.385152
CBL_HUMAN	CSF1R_HUMAN	0.96	0.178416	0.352604
CASP8_HUMAN	TNR6_HUMAN	0.96	0.052842	0.491542
CAP2_HUMAN	ACTG_HUMAN	0.96	0.171967	-0.301951
CAMLG_HUMAN	EGFR_HUMAN	0.96	0.157178	-0.129629
CAF1A_HUMAN	CAF1B_HUMAN	0.96	0.791106	0.742379
CADH1_HUMAN	PLAK_HUMAN	0.96	0.344764	0.390833
CAC1C_HUMAN	CALM_HUMAN	0.96	0.0315	NA
CABL2_HUMAN	CDK5_HUMAN	0.96	0.547825	-0.057495
CABL1_HUMAN	CDK5_HUMAN	0.96	-0.29711	0.222337
BTAF1_HUMAN	TBP_HUMAN	0.96	0.76368	0.409911
BLM_HUMAN	RAD51_HUMAN	0.96	-0.026914	-0.06863
BL1S3_HUMAN	BL1S1_HUMAN	0.96	0.569754	0.115628
BL1S2_HUMAN	BL1S1_HUMAN	0.96	0.412885	0.355749
BECN1_HUMAN	PI3R4_HUMAN	0.96	0.664615	-0.084903
BACH1_HUMAN	MAFG_HUMAN	0.96	0.089946	0.542628
B2LA1_HUMAN	B2L11_HUMAN	0.96	-0.034483	0.655329
B2CL1_HUMAN	P53_HUMAN	0.96	-0.086593	-0.254124
ASPP2_HUMAN	PP1A_HUMAN	0.96	0.022019	0.019855
ASF1A_HUMAN	TLK2_HUMAN	0.96	0.550822	0.105299
ARPC2_HUMAN	ARPC4_HUMAN	0.96	0.858229	0.826841
ARPC2_HUMAN	ARPC3_HUMAN	0.96	NA	0.812098
ARPC2_HUMAN	ARP2_HUMAN	0.96	0.832901	0.71313
ARP2_HUMAN	ARP3_HUMAN	0.96	0.911362	0.884899
ARNT_HUMAN	SIM2_HUMAN	0.96	0.14562	-0.089637
ARL3_HUMAN	U119A_HUMAN	0.96	0.319211	-0.169869
ARI1B_HUMAN	SMCA2_HUMAN	0.96	0.861078	0.623999
ARHGB_HUMAN	PLXB1_HUMAN	0.96	0.098643	0.025638
ARHG7_HUMAN	PAK2_HUMAN	0.96	0.510045	0.274687
APH1A_HUMAN	PSN1_HUMAN	0.96	0.530645	0.275387
APH1A_HUMAN	NICA_HUMAN	0.96	0.385044	0.371984
APC_HUMAN	GSK3B_HUMAN	0.96	0.492991	0.399534
APC_HUMAN	CTNA1_HUMAN	0.96	0.226698	-0.005244
APC11_HUMAN	ANC2_HUMAN	0.96	NA	0.064821
APBB2_HUMAN	A4_HUMAN	0.96	0.098364	0.560666
APBB1_HUMAN	APLP2_HUMAN	0.96	0.15839	0.005477
APBA1_HUMAN	A4_HUMAN	0.96	0.424737	0.435957
AP1G2_HUMAN	AP1S2_HUMAN	0.96	0.374051	-0.09652
AP1G1_HUMAN	AP1S1_HUMAN	0.96	0.233944	-0.04689
ANM1_HUMAN	BTG2_HUMAN	0.96	0.422442	0.182055
ANDR_HUMAN	MDM2_HUMAN	0.96	NA	0.002635
ALDOA_HUMAN	ALDOC_HUMAN	0.96	0.597386	0.350185
AKT1_HUMAN	MDM2_HUMAN	0.96	NA	-0.035258
AKT1_HUMAN	BAD_HUMAN	0.96	0.361426	0.141344
AKAP5_HUMAN	KAP2_HUMAN	0.96	-0.106277	-0.067616
AKAP3_HUMAN	KAP2_HUMAN	0.96	NA	0.918793
AHR_HUMAN	RB_HUMAN	0.96	-0.047667	0.42059
ADA15_HUMAN	SRC_HUMAN	0.96	-0.081446	0.022318
ADA15_HUMAN	SH3G2_HUMAN	0.96	0.204561	-0.24226
ADA15_HUMAN	LCK_HUMAN	0.96	-0.091383	-0.093112
ABL1_HUMAN	RAD51_HUMAN	0.96	0.067912	-0.075272
AAKG2_HUMAN	AAKB2_HUMAN	0.96	0.006654	0.360508
AAKB2_HUMAN	AAPK2_HUMAN	0.96	0.25709	0.176305
AAKB2_HUMAN	AAPK1_HUMAN	0.96	0.469883	-0.243703
A16L1_HUMAN	ATG5_HUMAN	0.96	0.473753	0.213691
2ABG_HUMAN	PP2AA_HUMAN	0.96	0.503852	0.335478
2ABG_HUMAN	2AAA_HUMAN	0.96	0.565136	0.249655
2ABA_HUMAN	2AAB_HUMAN	0.96	0.719614	0.004448
2AAB_HUMAN	PP2AB_HUMAN	0.96	0.526284	-0.104504
2AAA_HUMAN	STRN_HUMAN	0.96	0.421934	0.455449
2AAA_HUMAN	STRN4_HUMAN	0.96	0.561212	-0.142603
2A5B_HUMAN	PP2AA_HUMAN	0.96	0.453837	0.480684
1433Z_HUMAN	MARK3_HUMAN	0.96	NA	0.197438
1433Z_HUMAN	1433E_HUMAN	0.96	0.673248	0.05895
1433B_HUMAN	NCKP1_HUMAN	0.96	0.183974	0.34555
WBP1_HUMAN	YAP1_HUMAN	0.95	-0.03409	0.589261
VPS29_HUMAN	TBCD5_HUMAN	0.95	0.026483	0.309637
VGFR1_HUMAN	PLCG1_HUMAN	0.95	-0.322188	0.020971
VAV_HUMAN	FYN_HUMAN	0.95	0.553266	NA
VAPA_HUMAN	OSBP1_HUMAN	0.95	0.448677	0.2788
VAMP8_HUMAN	STX4_HUMAN	0.95	-0.04937	0.261921
VAMP8_HUMAN	SNP23_HUMAN	0.95	0.517728	0.378922
UBXN1_HUMAN	TERA_HUMAN	0.95	0.411002	0.392373
UBP22_HUMAN	TRRAP_HUMAN	0.95	0.080426	0.386382
UBP22_HUMAN	SUPT3_HUMAN	0.95	-0.110084	0.378694
UBC9_HUMAN	TNR6_HUMAN	0.95	-0.133306	0.488887
TS101_HUMAN	CDN1A_HUMAN	0.95	0.076987	0.106574
TRADD_HUMAN	FADD_HUMAN	0.95	0.66172	0.525692
TNR9_HUMAN	TRAF3_HUMAN	0.95	NA	0.762878
TM1L1_HUMAN	GRB2_HUMAN	0.95	-0.131908	-0.38308
TLE1_HUMAN	LEF1_HUMAN	0.95	0.179229	-0.070428
TIPRL_HUMAN	PPP6_HUMAN	0.95	0.463492	0.39215
TIPIN_HUMAN	TIM_HUMAN	0.95	0.756805	0.399033
TIF1A_HUMAN	ESR1_HUMAN	0.95	0.458754	-0.020192
THA_HUMAN	RXRA_HUMAN	0.95	0.390432	-0.084953
TGFR2_HUMAN	EGLN_HUMAN	0.95	-0.182955	0.540514
TGFR1_HUMAN	EGLN_HUMAN	0.95	0.104297	0.260417
TF2H1_HUMAN	TF2H2_HUMAN	0.95	0.501003	0.529665
TCPE_HUMAN	TCPA_HUMAN	0.95	0.942472	0.587523
TAL1_HUMAN	MTG16_HUMAN	0.95	0.009796	0.147174
TAF2_HUMAN	TAF1_HUMAN	0.95	0.505215	0.57895
TAF10_HUMAN	TAF13_HUMAN	0.95	0.158117	-0.118037
SYTL5_HUMAN	RB27A_HUMAN	0.95	-0.038537	0.499678
SYTL4_HUMAN	RAB3A_HUMAN	0.95	0.011168	-0.034594
SYN1_HUMAN	GRB2_HUMAN	0.95	-0.095637	0.108778
SUZ12_HUMAN	RBBP4_HUMAN	0.95	0.426779	0.736831
SUMO1_HUMAN	HIF1A_HUMAN	0.95	0.245498	0.1787
STX7_HUMAN	SNAA_HUMAN	0.95	0.20915	-0.277211
STX3_HUMAN	STXB2_HUMAN	0.95	-0.070985	0.600511
STX3_HUMAN	SNP25_HUMAN	0.95	0.186706	-0.203992
STX12_HUMAN	VTI1A_HUMAN	0.95	0.052164	0.067579
STX12_HUMAN	SNAA_HUMAN	0.95	0.399023	0.091283
STRAP_HUMAN	TGFR1_HUMAN	0.95	-0.06491	0.173746
SSR2_HUMAN	SHAN1_HUMAN	0.95	0.642295	0.898783
SRC8_HUMAN	GRB2_HUMAN	0.95	0.30641	-0.394147
SOS1_HUMAN	FYN_HUMAN	0.95	0.363299	NA
SOCS1_HUMAN	CSF1R_HUMAN	0.95	-0.088215	0.454896
SNX6_HUMAN	SNX2_HUMAN	0.95	0.480231	0.570496
SNW1_HUMAN	SUH_HUMAN	0.95	0.855663	0.659431
SNTB1_HUMAN	DMD_HUMAN	0.95	-0.119555	0.046907
SNP29_HUMAN	STX1A_HUMAN	0.95	0.029601	-0.00063
SMRD1_HUMAN	SMRC1_HUMAN	0.95	0.705891	0.519786
SMAD3_HUMAN	NOTC1_HUMAN	0.95	0.045917	-0.033711
SIX3_HUMAN	AES_HUMAN	0.95	0.244041	-0.372206
SIVA_HUMAN	CD27_HUMAN	0.95	NA	0.072027
SIM1_HUMAN	ARNT_HUMAN	0.95	-0.073629	-0.010431
SHIP1_HUMAN	GRB2_HUMAN	0.95	0.483046	0.732081
SHCBP_HUMAN	SHC1_HUMAN	0.95	0.036987	-0.123295
SHC1_HUMAN	KPCD_HUMAN	0.95	0.276078	0.402422
SHC1_HUMAN	IL3RB_HUMAN	0.95	0.169706	0.342794
SH3G2_HUMAN	ADAM9_HUMAN	0.95	0.098146	-0.102999
SH22A_HUMAN	LCK_HUMAN	0.95	0.874525	0.792441
SEM4C_HUMAN	DLG4_HUMAN	0.95	0.411845	0.248105
SDS3_HUMAN	SIN3B_HUMAN	0.95	0.56728	0.143383
SDCB1_HUMAN	SDC2_HUMAN	0.95	-0.050189	-0.002668
RWDD1_HUMAN	DRG1_HUMAN	0.95	0.303806	-0.295796
RUVB2_HUMAN	YETS4_HUMAN	0.95	0.744855	0.806375
RUVB1_HUMAN	YETS4_HUMAN	0.95	0.7707	0.599018
RUVB1_HUMAN	DKC1_HUMAN	0.95	0.628631	0.441475
RRAGD_HUMAN	RRAGB_HUMAN	0.95	0.466616	0.201147
RPB3_HUMAN	RPAB5_HUMAN	0.95	0.762091	-0.350396
RPB2_HUMAN	RPAB1_HUMAN	0.95	0.83199	-0.119308
RPB1_HUMAN	RPR1B_HUMAN	0.95	0.661308	0.02585
RPB1_HUMAN	RPAB1_HUMAN	0.95	0.748477	-0.160128
RPAB5_HUMAN	RPB7_HUMAN	0.95	0.581917	-0.461999
RPAB3_HUMAN	RPB1_HUMAN	0.95	0.678933	-0.070744
RPAB3_HUMAN	RPAB1_HUMAN	0.95	0.722913	-0.158341
RPA49_HUMAN	RPA1_HUMAN	0.95	0.860805	0.137269
RP3A_HUMAN	RAB3B_HUMAN	0.95	0.767515	0.368844
RNC_HUMAN	DGCR8_HUMAN	0.95	0.17232	0.218877
RGS4_HUMAN	GNAI1_HUMAN	0.95	-0.213846	0.411287
RFC1_HUMAN	RFC2_HUMAN	0.95	0.774327	0.457915
RCOR1_HUMAN	REST_HUMAN	0.95	-0.091933	0.502213
RASH_HUMAN	RGL2_HUMAN	0.95	-0.088554	NA
RASH_HUMAN	PK3CA_HUMAN	0.95	0.355585	0.040871
RASA1_HUMAN	ANXA6_HUMAN	0.95	0.014361	0.23134
RAGP1_HUMAN	RAN_HUMAN	0.95	0.538168	0.414386
RAF1_HUMAN	MP2K2_HUMAN	0.95	0.406631	0.106173
RAD21_HUMAN	STAG2_HUMAN	0.95	0.948388	0.339472
RAB7A_HUMAN	RAE1_HUMAN	0.95	0.178994	0.65154
PVRL3_HUMAN	PARD3_HUMAN	0.95	NA	0.027592
PSMD4_HUMAN	PSMD8_HUMAN	0.95	0.565746	0.372237
PSMD4_HUMAN	PRS7_HUMAN	0.95	0.786854	0.331588
PSD7_HUMAN	PRS10_HUMAN	0.95	NA	0.570567
PSD10_HUMAN	PSMD1_HUMAN	0.95	0.465501	0.737438
PSD10_HUMAN	PSD12_HUMAN	0.95	0.607411	0.116733
PSA5_HUMAN	PSA7_HUMAN	0.95	0.796833	0.469378
PSA4_HUMAN	PSA7_HUMAN	0.95	0.857731	0.515934
PSA4_HUMAN	PSA6_HUMAN	0.95	0.774472	0.663943
PRP8_HUMAN	U520_HUMAN	0.95	0.961896	0.915441
PRKN2_HUMAN	CSKP_HUMAN	0.95	0.309561	-0.222314
PRAF3_HUMAN	EAA3_HUMAN	0.95	-0.27347	-0.211624
PP2BA_HUMAN	RCAN1_HUMAN	0.95	0.10985	-0.052518
PP2AB_HUMAN	TCPZ_HUMAN	0.95	0.631489	-0.003401
PP2AB_HUMAN	TCPG_HUMAN	0.95	0.562471	0.317274
PP2AB_HUMAN	TCPE_HUMAN	0.95	0.584428	-0.140558
PP2AB_HUMAN	TCPB_HUMAN	0.95	0.680397	-0.104604
PP2AB_HUMAN	TCPA_HUMAN	0.95	0.577053	-0.136808
PP2AA_HUMAN	TCPB_HUMAN	0.95	0.700092	0.187714
PP2AA_HUMAN	TCPA_HUMAN	0.95	0.603181	0.181058
PP1B_HUMAN	PP1R8_HUMAN	0.95	0.307177	0.223426
PP1B_HUMAN	IPP2_HUMAN	0.95	0.270798	0.169904
PP1A_HUMAN	B2CL1_HUMAN	0.95	0.288766	0.190932
POTE1_HUMAN	TERF1_HUMAN	0.95	0.484899	0.458913
PODO_HUMAN	NPHN_HUMAN	0.95	0.772143	0.81938
PLCG1_HUMAN	VAV_HUMAN	0.95	0.248503	0.353897
PLCG1_HUMAN	NTRK2_HUMAN	0.95	0.32624	0.111981
PK3CB_HUMAN	P85A_HUMAN	0.95	0.280778	-0.169754
PINX1_HUMAN	TERT_HUMAN	0.95	0.218548	0.356408
PICK1_HUMAN	GRIK2_HUMAN	0.95	0.631032	0.097761
PICK1_HUMAN	GRIK1_HUMAN	0.95	0.091065	0.15478
PIAS3_HUMAN	GFI1_HUMAN	0.95	0.413579	-0.347592
PGK1_HUMAN	G3P_HUMAN	0.95	0.718489	NA
PEX1_HUMAN	PEX6_HUMAN	0.95	-0.055446	0.477031
PEPL_HUMAN	AKT1_HUMAN	0.95	-0.358961	0.08906
PDC6I_HUMAN	SRC_HUMAN	0.95	0.109719	0.583948
PCNA_HUMAN	RFC3_HUMAN	0.95	0.715387	0.647157
PCGF6_HUMAN	RING2_HUMAN	0.95	0.54289	0.375561
PCGF5_HUMAN	RING2_HUMAN	0.95	0.386805	0.092411
PCGF3_HUMAN	RING2_HUMAN	0.95	0.287186	0.002074
PCGF1_HUMAN	RING2_HUMAN	0.95	0.250752	0.298122
PAXI_HUMAN	SRC_HUMAN	0.95	-0.14165	0.243732
PAR6G_HUMAN	CDC42_HUMAN	0.95	0.135358	-0.160074
PAK1_HUMAN	GIT1_HUMAN	0.95	0.752512	0.332608
PACN3_HUMAN	PACN2_HUMAN	0.95	0.091477	0.243838
PACN2_HUMAN	TNFL6_HUMAN	0.95	-0.062877	-0.109602
PACN2_HUMAN	PACN1_HUMAN	0.95	-0.031398	-0.254906
PAAF1_HUMAN	PSD10_HUMAN	0.95	0.66309	0.50033
PAAF1_HUMAN	PRS8_HUMAN	0.95	0.738573	0.526877
P85A_HUMAN	ERBB2_HUMAN	0.95	-0.405262	-0.28874
ORC1_HUMAN	ORC4_HUMAN	0.95	-0.030453	-0.039651
ODO1_HUMAN	ODO2_HUMAN	0.95	0.847198	0.738209
NR0B1_HUMAN	STF1_HUMAN	0.95	-0.100157	0.462908
NPHP1_HUMAN	BCAR1_HUMAN	0.95	0.138261	0.087872
NOL3_HUMAN	CASP8_HUMAN	0.95	-0.294196	-0.425018
NLGN1_HUMAN	DLG4_HUMAN	0.95	0.783182	0.861823
NKX21_HUMAN	PAX8_HUMAN	0.95	0.121075	0.587887
NHRF1_HUMAN	MOES_HUMAN	0.95	0.514254	-0.263721
NFKB2_HUMAN	IKKA_HUMAN	0.95	0.365141	0.441772
NFKB1_HUMAN	IKBE_HUMAN	0.95	0.634904	0.753724
NEDD4_HUMAN	RPB1_HUMAN	0.95	-0.114328	-0.18365
NECD_HUMAN	E2F1_HUMAN	0.95	-0.193739	-0.276687
NDUAD_HUMAN	STAT3_HUMAN	0.95	-0.234841	-0.287917
NCOR1_HUMAN	SIN3A_HUMAN	0.95	0.747978	0.225553
NCOA3_HUMAN	CBP_HUMAN	0.95	0.443698	0.009518
NCK2_HUMAN	DOK1_HUMAN	0.95	0.452431	0.239529
MYCL1_HUMAN	MAX_HUMAN	0.95	NA	-0.118595
MYCD_HUMAN	SRF_HUMAN	0.95	-0.0915	0.875636
MTMR7_HUMAN	MTMR9_HUMAN	0.95	0.503144	0.711775
MTA2_HUMAN	RBBP4_HUMAN	0.95	0.801044	0.362833
MRCKA_HUMAN	CDC42_HUMAN	0.95	-0.25122	-0.204293
MPDZ_HUMAN	5HT2C_HUMAN	0.95	0.196851	0.202608
MP2K5_HUMAN	M3K2_HUMAN	0.95	0.277154	0.086491
MOG1_HUMAN	RAN_HUMAN	0.95	0.301846	0.443125
MO2R1_HUMAN	OX2G_HUMAN	0.95	-0.08768	0.205222
MLP3B_HUMAN	ATG7_HUMAN	0.95	0.227509	0.21962
MK08_HUMAN	JIP1_HUMAN	0.95	0.336206	0.278043
MK03_HUMAN	KS6A2_HUMAN	0.95	0.236096	0.134936
MK03_HUMAN	ELK1_HUMAN	0.95	0.312647	0.118513
MET_HUMAN	GAB1_HUMAN	0.95	0.107275	0.141115
MED28_HUMAN	MED30_HUMAN	0.95	0.468266	0.548389
MED28_HUMAN	FYN_HUMAN	0.95	0.397969	NA
MED1_HUMAN	GATA1_HUMAN	0.95	-0.189025	0.008521
MCL1_HUMAN	BIK_HUMAN	0.95	NA	0.009672
MAD3_HUMAN	MAX_HUMAN	0.95	NA	0.493599
M4K4_HUMAN	NCK1_HUMAN	0.95	0.087265	0.275671
M3K7_HUMAN	HS90A_HUMAN	0.95	0.07598	0.235242
M3K7_HUMAN	CDC37_HUMAN	0.95	0.393975	0.469295
M3K1_HUMAN	IKKB_HUMAN	0.95	0.598003	0.729685
LYN_HUMAN	HCLS1_HUMAN	0.95	0.35712	0.935802
LITAF_HUMAN	NEDD4_HUMAN	0.95	-0.27096	0.173883
LIPA1_HUMAN	PTPRD_HUMAN	0.95	0.791833	0.127044
LIN7C_HUMAN	IRK12_HUMAN	0.95	NA	-0.168265
LDLR_HUMAN	DAB1_HUMAN	0.95	-0.124601	0.019507
KSYK_HUMAN	PLCG1_HUMAN	0.95	-0.142622	0.323427
KPCI_HUMAN	CDC42_HUMAN	0.95	-0.058732	-0.007787
KLF6_HUMAN	SP1_HUMAN	0.95	0.206129	0.173236
KLC1_HUMAN	A4_HUMAN	0.95	0.559324	0.511337
KIFA3_HUMAN	APC_HUMAN	0.95	0.572619	0.66452
KCND2_HUMAN	KCIP1_HUMAN	0.95	0.807598	0.903115
KAT2A_HUMAN	TRRAP_HUMAN	0.95	0.400793	0.494182
KAP0_HUMAN	KAPCB_HUMAN	0.95	0.409864	0.162071
K6PF_HUMAN	K6PL_HUMAN	0.95	NA	-0.324642
JUNB_HUMAN	FOSL1_HUMAN	0.95	0.225165	0.161053
JIP3_HUMAN	MP2K1_HUMAN	0.95	0.833845	0.405503
JIP1_HUMAN	JIP2_HUMAN	0.95	0.282289	0.970941
JAK2_HUMAN	STA5B_HUMAN	0.95	0.470852	0.511783
JAK2_HUMAN	IRS1_HUMAN	0.95	-0.191789	-0.112658
JAK1_HUMAN	IRS1_HUMAN	0.95	-0.041979	0.103315
ITSN2_HUMAN	WASP_HUMAN	0.95	0.794116	0.69512
ITSN1_HUMAN	DYN1_HUMAN	0.95	0.739955	0.017251
ITPR1_HUMAN	CAH8_HUMAN	0.95	0.078023	-0.24625
ITCH_HUMAN	DTX1_HUMAN	0.95	-0.164722	-0.035553
ITB5_HUMAN	FAK1_HUMAN	0.95	0.486155	0.398777
ITB1_HUMAN	ITA5_HUMAN	0.95	NA	0.510163
ITA2_HUMAN	ITB1_HUMAN	0.95	0.237184	0.126226
IRK12_HUMAN	LIN7A_HUMAN	0.95	NA	-0.024526
IMA4_HUMAN	IMB1_HUMAN	0.95	0.831739	0.530311
IL2RG_HUMAN	IL4_HUMAN	0.95	-0.046408	0.789899
IKBE_HUMAN	NFKB2_HUMAN	0.95	0.528672	0.900785
IKBA_HUMAN	IKBB_HUMAN	0.95	0.442294	0.165788
IF4A1_HUMAN	IF4E_HUMAN	0.95	0.553998	0.386958
IF2B_HUMAN	IF2A_HUMAN	0.95	0.715449	0.537256
ID2_HUMAN	TFE2_HUMAN	0.95	NA	-0.17638
ID1_HUMAN	TFE2_HUMAN	0.95	NA	-0.291354
HSPB1_HUMAN	CRYAA_HUMAN	0.95	-0.130448	0.003893
HS105_HUMAN	COF1_HUMAN	0.95	0.135623	-0.022125
HNRPK_HUMAN	VAV_HUMAN	0.95	0.087334	0.716422
HLTF_HUMAN	PCNA_HUMAN	0.95	0.3538	-0.122612
HGS_HUMAN	STAM2_HUMAN	0.95	0.529752	-0.058901
HDAC2_HUMAN	SUV91_HUMAN	0.95	0.513463	0.245713
HDAC1_HUMAN	RBL2_HUMAN	0.95	0.708424	0.604947
GRM7_HUMAN	PICK1_HUMAN	0.95	0.559249	0.270809
GOPC_HUMAN	BECN1_HUMAN	0.95	0.268595	0.237057
GNDS_HUMAN	RASK_HUMAN	0.95	-0.049914	0.131381
GNDS_HUMAN	RASH_HUMAN	0.95	-0.075954	0.457459
GIT1_HUMAN	HD_HUMAN	0.95	0.850234	0.338819
GIPC1_HUMAN	NTRK2_HUMAN	0.95	0.221246	-0.027579
GIPC1_HUMAN	ACTN1_HUMAN	0.95	0.016237	-0.058123
GGA1_HUMAN	ARF1_HUMAN	0.95	0.01179	0.17339
GBRL2_HUMAN	ATG7_HUMAN	0.95	0.186942	-0.082102
GBLP_HUMAN	ITB1_HUMAN	0.95	NA	-0.099638
GBLP_HUMAN	IGF1R_HUMAN	0.95	NA	0.295379
GBG5_HUMAN	GBB1_HUMAN	0.95	0.135516	-0.180603
GBG11_HUMAN	GBB1_HUMAN	0.95	0.464302	0.16135
GBG10_HUMAN	GBB1_HUMAN	0.95	0.432686	0.388036
GBB2_HUMAN	GBG10_HUMAN	0.95	0.474525	0.145683
GATA1_HUMAN	FOG1_HUMAN	0.95	0.429242	0.091497
FYN_HUMAN	TM1L1_HUMAN	0.95	-0.214962	NA
FOXH1_HUMAN	SMAD3_HUMAN	0.95	0.242293	-0.097713
FOXH1_HUMAN	NC2A_HUMAN	0.95	-0.018952	-0.013133
FKBP4_HUMAN	GCR_HUMAN	0.95	0.128044	-0.146537
FBRL_HUMAN	NOP56_HUMAN	0.95	0.87027	0.608448
FAK1_HUMAN	DCC_HUMAN	0.95	0.046157	0.276254
FAF1_HUMAN	TNR6_HUMAN	0.95	0.102306	-0.156447
FADD_HUMAN	TNR1A_HUMAN	0.95	0.096806	0.450373
EXOS3_HUMAN	RRP44_HUMAN	0.95	0.585855	0.780538
EXOS3_HUMAN	EXOSX_HUMAN	0.95	0.618052	0.226945
EXOS2_HUMAN	EXOSX_HUMAN	0.95	0.762404	0.711413
ELP1_HUMAN	ELP2_HUMAN	0.95	0.730549	0.465893
EIF3K_HUMAN	EIF3C_HUMAN	0.95	0.540434	0.128491
EIF3A_HUMAN	EIF3K_HUMAN	0.95	0.540269	0.19696
EIF3A_HUMAN	EIF3C_HUMAN	0.95	0.958248	0.132032
EI2BG_HUMAN	EI2BE_HUMAN	0.95	0.654336	-0.211138
EI2BD_HUMAN	EI2BE_HUMAN	0.95	0.681267	0.287599
EHD3_HUMAN	EHD1_HUMAN	0.95	0.806077	-0.17996
EGFR_HUMAN	EPS15_HUMAN	0.95	-0.197325	-0.107438
DYN2_HUMAN	SRC8_HUMAN	0.95	0.01877	-0.030453
DUS4_HUMAN	MK03_HUMAN	0.95	NA	0.055966
DUS19_HUMAN	MP2K7_HUMAN	0.95	0.275163	-0.085249
DPOE1_HUMAN	DPOE3_HUMAN	0.95	0.644559	0.766264
DOK5_HUMAN	RET_HUMAN	0.95	-0.067734	-0.078891
DOK1_HUMAN	RET_HUMAN	0.95	-0.115804	-0.131859
DOK1_HUMAN	RASA1_HUMAN	0.95	0.086683	0.03081
DNM3L_HUMAN	DNM3B_HUMAN	0.95	-0.061144	-0.068583
DNM3L_HUMAN	DNM3A_HUMAN	0.95	-0.052224	-0.266166
DLX5_HUMAN	MSX2_HUMAN	0.95	NA	0.65053
DLGP1_HUMAN	SHAN1_HUMAN	0.95	0.650459	0.975212
DLGP1_HUMAN	DYL1_HUMAN	0.95	0.176864	0.227389
DLG4_HUMAN	CCG2_HUMAN	0.95	0.88108	0.756269
DDX17_HUMAN	DDX5_HUMAN	0.95	0.976378	0.30618
DCTN1_HUMAN	HAP1_HUMAN	0.95	0.367992	0.303168
DCNL1_HUMAN	CUL5_HUMAN	0.95	0.429817	-0.074089
DAXX_HUMAN	HDAC1_HUMAN	0.95	0.631288	0.58551
DACH1_HUMAN	UBC9_HUMAN	0.95	NA	NA
DAB1_HUMAN	SIAH1_HUMAN	0.95	NA	-0.113727
CYBP_HUMAN	S10A6_HUMAN	0.95	-0.062164	-0.044519
CWC15_HUMAN	CTBL1_HUMAN	0.95	0.641164	NA
CTF18_HUMAN	RFC4_HUMAN	0.95	0.697176	0.801074
CTF18_HUMAN	RFC3_HUMAN	0.95	0.587064	0.50263
CTF18_HUMAN	PCNA_HUMAN	0.95	0.547338	0.6792
CTBP2_HUMAN	ZEB1_HUMAN	0.95	-0.007192	0.13587
CSN8_HUMAN	CSN6_HUMAN	0.95	0.662331	0.801321
CSKP_HUMAN	SDC2_HUMAN	0.95	0.344576	-0.083202
CSK21_HUMAN	SSRP1_HUMAN	0.95	0.547345	0.464317
CSK21_HUMAN	HDAC1_HUMAN	0.95	0.288627	0.483873
CPLX1_HUMAN	VAMP2_HUMAN	0.95	0.858789	0.875601
COPA_HUMAN	COPB_HUMAN	0.95	0.79632	0.703649
CNTF_HUMAN	CNTFR_HUMAN	0.95	-0.109783	-0.041394
CND2_HUMAN	CND3_HUMAN	0.95	0.846173	0.853802
CND2_HUMAN	CND1_HUMAN	0.95	0.661724	0.749853
CDK7_HUMAN	TF2H3_HUMAN	0.95	0.797004	0.412106
CDK2_HUMAN	RB_HUMAN	0.95	0.173055	0.26694
CDC7_HUMAN	MCM2_HUMAN	0.95	0.301224	0.613933
CCNB2_HUMAN	CDK2_HUMAN	0.95	0.107585	0.267316
CBX7_HUMAN	RING2_HUMAN	0.95	0.6239	-0.219824
CBX5_HUMAN	H31_HUMAN	0.95	0.532021	NA
CBX1_HUMAN	CAF1A_HUMAN	0.95	0.526968	-0.002844
CBL_HUMAN	LCK_HUMAN	0.95	0.583863	0.433467
BTK_HUMAN	WASP_HUMAN	0.95	0.503588	0.960545
BTG1_HUMAN	ANM1_HUMAN	0.95	0.01642	0.021632
BORG3_HUMAN	CDC42_HUMAN	0.95	-0.14245	0.261883
BLNK_HUMAN	SH3K1_HUMAN	0.95	0.344575	0.447336
BICD2_HUMAN	DCTN2_HUMAN	0.95	0.283797	0.343883
BICD1_HUMAN	RAB6A_HUMAN	0.95	-0.098107	0.250746
BAZ1B_HUMAN	SMCA5_HUMAN	0.95	0.839889	0.602014
BAG3_HUMAN	HSP71_HUMAN	0.95	NA	NA
BACH2_HUMAN	MAFK_HUMAN	0.95	0.512506	-0.306851
BACH1_HUMAN	MAFK_HUMAN	0.95	0.293432	0.042827
ATR_HUMAN	MSH2_HUMAN	0.95	0.411202	0.506915
ATG7_HUMAN	GBRAP_HUMAN	0.95	0.26513	-0.155707
ATG3_HUMAN	ATG7_HUMAN	0.95	0.710438	0.626623
ATG10_HUMAN	ATG12_HUMAN	0.95	NA	0.094424
ATF7_HUMAN	FOS_HUMAN	0.95	-0.120528	0.412328
ATF3_HUMAN	JUND_HUMAN	0.95	-0.257233	0.049958
AT5F1_HUMAN	ATP5H_HUMAN	0.95	0.574008	0.791191
ASF1A_HUMAN	CAF1B_HUMAN	0.95	0.480643	-0.083541
ARPC4_HUMAN	ARPC3_HUMAN	0.95	NA	0.896164
ARP3_HUMAN	ARPC2_HUMAN	0.95	0.921045	0.863068
ARAF_HUMAN	RASK_HUMAN	0.95	-0.188933	0.03528
APEX2_HUMAN	PCNA_HUMAN	0.95	-0.24018	0.597079
APC10_HUMAN	CDC16_HUMAN	0.95	0.573295	0.426585
APBB3_HUMAN	APLP2_HUMAN	0.95	-0.139434	-0.218419
APBB1_HUMAN	APLP1_HUMAN	0.95	0.567561	0.878688
APBA3_HUMAN	A4_HUMAN	0.95	-0.170796	-0.311965
APBA1_HUMAN	PSN1_HUMAN	0.95	0.426624	0.097881
AP2A2_HUMAN	AMPH_HUMAN	0.95	0.846236	0.318894
ANXA7_HUMAN	SORCN_HUMAN	0.95	0.189616	-0.099125
ANM3_HUMAN	RS2_HUMAN	0.95	0.12239	0.0446
ANM1_HUMAN	KHDR1_HUMAN	0.95	0.752622	0.705049
AMPH_HUMAN	CLH1_HUMAN	0.95	0.678036	0.679389
AKAP9_HUMAN	KAP2_HUMAN	0.95	0.616076	-0.008408
AKAP2_HUMAN	KAP2_HUMAN	0.95	-0.003185	-0.191129
AHR_HUMAN	HS90A_HUMAN	0.95	0.137407	0.029954
ADAP1_HUMAN	KC1A_HUMAN	0.95	-0.023432	-0.025211
ABI1_HUMAN	SOS1_HUMAN	0.95	0.354002	0.30685
2ABG_HUMAN	TCPZ_HUMAN	0.95	0.228897	0.150471
2ABG_HUMAN	TCPG_HUMAN	0.95	0.322965	0.103234
2ABG_HUMAN	TCPB_HUMAN	0.95	0.310103	0.043753
2ABG_HUMAN	TCPA_HUMAN	0.95	0.259321	0.018411
1433Z_HUMAN	HDAC5_HUMAN	0.95	0.049477	0.200119
1433F_HUMAN	SYUA_HUMAN	0.95	0.623547	0.812936
1433B_HUMAN	KINH_HUMAN	0.95	0.099127	0.305602
1433B_HUMAN	CSK21_HUMAN	0.95	0.552492	0.550235
ZHX2_HUMAN	ZHX3_HUMAN	0.94	0.263691	-0.006823
ZHX2_HUMAN	ZHX1_HUMAN	0.94	0.045972	0.064813
ZHX1_HUMAN	ZHX3_HUMAN	0.94	0.039025	0.430892
YBOX1_HUMAN	C1QBP_HUMAN	0.94	0.228479	0.230078
VPS18_HUMAN	VPS41_HUMAN	0.94	0.720089	0.327449
VAV2_HUMAN	GRB2_HUMAN	0.94	0.054397	-0.056312
UCHL5_HUMAN	PSDE_HUMAN	0.94	0.449577	0.604093
UBP14_HUMAN	PSDE_HUMAN	0.94	0.413555	0.67243
UBP14_HUMAN	PSD7_HUMAN	0.94	NA	0.686407
UBP14_HUMAN	PSD13_HUMAN	0.94	0.311743	0.51842
UBP14_HUMAN	PSD12_HUMAN	0.94	0.623139	0.484131
UBP14_HUMAN	PRS8_HUMAN	0.94	0.495565	0.509767
UBP14_HUMAN	PRS6A_HUMAN	0.94	0.427899	0.524392
UBP14_HUMAN	PRS10_HUMAN	0.94	0.519614	0.601027
UB2R1_HUMAN	CUL1_HUMAN	0.94	0.333667	0.48808
TRIM3_HUMAN	ACTN4_HUMAN	0.94	-0.522349	0.416067
TRAF2_HUMAN	TNR4_HUMAN	0.94	NA	0.355671
TRAF2_HUMAN	TNAP3_HUMAN	0.94	0.205845	0.251157
TRAF2_HUMAN	CD27_HUMAN	0.94	-0.040685	0.784906
TPPC3_HUMAN	TPC6B_HUMAN	0.94	0.361262	0.427139
TOLIP_HUMAN	IRAK1_HUMAN	0.94	0.113608	-0.364057
TCPA_HUMAN	TCPZ_HUMAN	0.94	0.95945	0.376195
TCPA_HUMAN	TCPG_HUMAN	0.94	0.888341	0.513211
TCPA_HUMAN	TCPD_HUMAN	0.94	0.869211	0.553142
TAF10_HUMAN	TRRAP_HUMAN	0.94	0.700175	0.218548
TAF10_HUMAN	TBP_HUMAN	0.94	0.617786	0.429344
TAF10_HUMAN	KAT2B_HUMAN	0.94	0.22279	-0.170616
SYNJ2_HUMAN	GRB2_HUMAN	0.94	0.057545	0.188079
SYNJ1_HUMAN	SH3K1_HUMAN	0.94	-0.0787	0.07309
SYNJ1_HUMAN	PACN1_HUMAN	0.94	0.948812	0.949653
SYJ2B_HUMAN	AVR2B_HUMAN	0.94	NA	0.338945
SUPT3_HUMAN	TAF10_HUMAN	0.94	-0.069046	0.085891
SUMO1_HUMAN	TOP1_HUMAN	0.94	0.822686	0.541114
STXB3_HUMAN	STX4_HUMAN	0.94	0.378518	0.320682
STX8_HUMAN	VAMP8_HUMAN	0.94	0.516268	-0.131021
STX5_HUMAN	SNAA_HUMAN	0.94	0.31845	0.256619
STAP1_HUMAN	KIT_HUMAN	0.94	-0.136711	-0.239104
SOCS3_HUMAN	LEPR_HUMAN	0.94	NA	0.17688
SNTA1_HUMAN	SCN5A_HUMAN	0.94	0.37105	0.792927
SNP29_HUMAN	EHD1_HUMAN	0.94	0.335289	0.507866
SMC4_HUMAN	CND2_HUMAN	0.94	0.795195	0.835295
SMC2_HUMAN	CND2_HUMAN	0.94	0.696844	0.792504
SMC2_HUMAN	CND1_HUMAN	0.94	0.906363	0.864871
SLAF1_HUMAN	SHIP1_HUMAN	0.94	0.139802	0.826988
SIX6_HUMAN	AES_HUMAN	0.94	0.244041	-0.180818
SHRPN_HUMAN	SHAN1_HUMAN	0.94	-0.053333	-0.10745
SHIP1_HUMAN	SHC1_HUMAN	0.94	0.57121	0.053246
SEH1_HUMAN	NU107_HUMAN	0.94	0.78046	0.40302
SEC13_HUMAN	NU107_HUMAN	0.94	0.276579	0.054956
SAP30_HUMAN	NCOR1_HUMAN	0.94	0.027168	0.194411
S10A9_HUMAN	S10A8_HUMAN	0.94	0.98583	0.997502
RUXF_HUMAN	RUXE_HUMAN	0.94	0.686629	0.751673
RUVB2_HUMAN	DMAP1_HUMAN	0.94	0.433244	0.127443
RUVB2_HUMAN	DKC1_HUMAN	0.94	0.617643	0.213388
RUVB2_HUMAN	ARP8_HUMAN	0.94	0.382362	0.708491
RUVB1_HUMAN	DMAP1_HUMAN	0.94	0.532126	0.288169
RPAP3_HUMAN	PIHD1_HUMAN	0.94	0.569663	0.301721
RPA1_HUMAN	RPA2_HUMAN	0.94	0.625206	0.310027
ROA1_HUMAN	HNRPM_HUMAN	0.94	0.595049	0.70651
RIN1_HUMAN	ABL1_HUMAN	0.94	0.275009	-0.131298
RHG01_HUMAN	RAC1_HUMAN	0.94	0.219591	0.406321
RFC5_HUMAN	RFC2_HUMAN	0.94	0.870968	0.669858
RELB_HUMAN	IKBA_HUMAN	0.94	0.449372	0.656873
RD23B_HUMAN	XPC_HUMAN	0.94	0.301267	-0.15758
RBX2_HUMAN	CUL5_HUMAN	0.94	0.19177	0.001941
RB_HUMAN	CDK6_HUMAN	0.94	0.221455	0.117226
RBBP9_HUMAN	RB_HUMAN	0.94	0.061819	0.257314
RAG2_HUMAN	RAG1_HUMAN	0.94	-0.127369	0.686038
PTN1_HUMAN	TRPV6_HUMAN	0.94	NA	NA
PTN1_HUMAN	CADH2_HUMAN	0.94	-0.282659	-0.140922
PSMD6_HUMAN	PSMD2_HUMAN	0.94	0.765588	0.086095
PSMD6_HUMAN	PSMD1_HUMAN	0.94	0.710327	-0.306914
PSMD6_HUMAN	PSD13_HUMAN	0.94	0.844753	-0.263058
PSMD6_HUMAN	PSD11_HUMAN	0.94	0.815552	-0.105999
PSMD6_HUMAN	PSB5_HUMAN	0.94	0.559001	-0.265955
PSMD6_HUMAN	PSA2_HUMAN	0.94	0.707618	-0.234917
PSMD6_HUMAN	PRS8_HUMAN	0.94	0.806807	-0.135921
PSMD6_HUMAN	PRS6A_HUMAN	0.94	0.695186	-0.271699
PSMD6_HUMAN	PRS10_HUMAN	0.94	0.894416	-0.338317
PSD7_HUMAN	PSMD3_HUMAN	0.94	NA	0.403714
PSD7_HUMAN	PSMD2_HUMAN	0.94	NA	0.49333
PSD7_HUMAN	PSMD1_HUMAN	0.94	NA	0.48319
PSD7_HUMAN	PSD11_HUMAN	0.94	NA	0.311335
PSD7_HUMAN	PRS6A_HUMAN	0.94	NA	0.526139
PSD13_HUMAN	PSMD3_HUMAN	0.94	0.650158	0.635378
PSD13_HUMAN	PSMD2_HUMAN	0.94	0.785811	0.327056
PSD13_HUMAN	PSMD1_HUMAN	0.94	0.661624	0.492966
PSD13_HUMAN	PSD11_HUMAN	0.94	0.939132	0.421547
PSD13_HUMAN	PSA7_HUMAN	0.94	0.719538	0.591225
PSD13_HUMAN	PSA6_HUMAN	0.94	0.779391	0.379328
PSD13_HUMAN	PSA1_HUMAN	0.94	0.680955	0.761948
PSD13_HUMAN	PRS8_HUMAN	0.94	0.82815	0.355975
PSD13_HUMAN	PRS6A_HUMAN	0.94	0.790847	0.282044
PSD13_HUMAN	PRS10_HUMAN	0.94	0.913122	0.424392
PSD10_HUMAN	PSMD4_HUMAN	0.94	0.511342	0.267744
PSD10_HUMAN	PSMD3_HUMAN	0.94	0.589006	0.518315
PSD10_HUMAN	PSMD2_HUMAN	0.94	0.56987	0.353543
PSB9_HUMAN	PSB7_HUMAN	0.94	-0.347265	-0.273137
PSB8_HUMAN	PSB7_HUMAN	0.94	-0.223073	-0.260167
PSB5_HUMAN	PSB7_HUMAN	0.94	0.669134	0.524643
PSB3_HUMAN	PSA7_HUMAN	0.94	0.838253	NA
PSB1_HUMAN	PSB7_HUMAN	0.94	0.60067	0.559375
PSA6_HUMAN	PSB5_HUMAN	0.94	0.404454	0.054455
PSA3_HUMAN	PSA2_HUMAN	0.94	0.848252	0.567484
PSA2_HUMAN	PSB10_HUMAN	0.94	-0.085915	0.201573
PRS8_HUMAN	PSMD2_HUMAN	0.94	0.772171	0.542816
PRS8_HUMAN	PRS7_HUMAN	0.94	0.898656	0.607072
PRS7_HUMAN	PRS10_HUMAN	0.94	0.89998	0.655277
PRS6B_HUMAN	PSMD1_HUMAN	0.94	0.739944	0.737264
PRS6B_HUMAN	PSD11_HUMAN	0.94	0.94966	0.43118
PRS6B_HUMAN	PRS10_HUMAN	0.94	0.898553	0.289096
PRS4_HUMAN	PSD7_HUMAN	0.94	NA	0.575966
PRS10_HUMAN	PSMD9_HUMAN	0.94	0.543112	0.444768
PRPS1_HUMAN	PRPS2_HUMAN	0.94	0.916456	-5.6e-05
PPID_HUMAN	HSP7C_HUMAN	0.94	0.359784	0.353683
PPIA_HUMAN	PP2BA_HUMAN	0.94	-0.009501	0.081582
PP2AA_HUMAN	TCPZ_HUMAN	0.94	0.657582	0.417242
PP2AA_HUMAN	TCPG_HUMAN	0.94	0.580921	0.016361
PP2AA_HUMAN	TCPE_HUMAN	0.94	0.602943	0.393044
PP2AA_HUMAN	AKT1_HUMAN	0.94	0.456147	-0.034742
PP1R7_HUMAN	PP1G_HUMAN	0.94	0.270209	0.311865
PP1G_HUMAN	YLPM1_HUMAN	0.94	0.376687	0.189372
PP1G_HUMAN	RMP_HUMAN	0.94	-0.309728	0.162039
PP1A_HUMAN	BCL2_HUMAN	0.94	0.48988	0.145267
PP1A_HUMAN	BAD_HUMAN	0.94	0.382028	-0.157579
PMP22_HUMAN	MYP0_HUMAN	0.94	NA	0.220411
PLAP_HUMAN	TERA_HUMAN	0.94	0.474598	0.457065
PKHA2_HUMAN	MPDZ_HUMAN	0.94	-0.055846	-0.176945
PI3R5_HUMAN	PK3CG_HUMAN	0.94	0.600138	0.933997
PEX13_HUMAN	PEX7_HUMAN	0.94	0.497224	0.304288
PEX10_HUMAN	PEX2_HUMAN	0.94	0.265781	0.432054
PERQ1_HUMAN	GRB10_HUMAN	0.94	-0.027131	-0.19125
PCNA_HUMAN	MSH2_HUMAN	0.94	0.841144	0.458448
PAXI_HUMAN	VINC_HUMAN	0.94	-0.098823	0.288956
PAX3_HUMAN	MEOX2_HUMAN	0.94	-0.168406	-0.027483
PAR6G_HUMAN	KPCZ_HUMAN	0.94	0.161921	0.02795
PACN3_HUMAN	PACN1_HUMAN	0.94	0.008749	-0.076144
PAAF1_HUMAN	PSDE_HUMAN	0.94	0.648893	0.229745
PAAF1_HUMAN	PSD7_HUMAN	0.94	NA	-0.193545
P85A_HUMAN	KSYK_HUMAN	0.94	0.536806	-0.249136
P85A_HUMAN	CTNB1_HUMAN	0.94	-0.583026	0.078252
P53_HUMAN	IKBA_HUMAN	0.94	-0.045884	-0.052813
OSGEP_HUMAN	PRPK_HUMAN	0.94	0.807988	0.409498
ORC5_HUMAN	MCM2_HUMAN	0.94	0.541979	-0.016978
NUP50_HUMAN	IMA2_HUMAN	0.94	NA	NA
NU107_HUMAN	NUP98_HUMAN	0.94	0.876326	0.603989
NSE1_HUMAN	SMC6_HUMAN	0.94	0.7789	0.509829
NOP56_HUMAN	NOP58_HUMAN	0.94	0.959834	0.884281
NOE3_HUMAN	MYOC_HUMAN	0.94	0.345818	-0.121665
NMDZ1_HUMAN	DLG4_HUMAN	0.94	0.820967	0.92445
NIPBL_HUMAN	SCC4_HUMAN	0.94	0.965967	0.721053
NH2L1_HUMAN	PRP4_HUMAN	0.94	0.731367	0.333189
NFKB1_HUMAN	IKBB_HUMAN	0.94	0.761037	0.100108
NEDD8_HUMAN	SENP8_HUMAN	0.94	0.592679	-0.083269
NECA3_HUMAN	APBA2_HUMAN	0.94	-0.090326	-0.048195
NEB2_HUMAN	DRD2_HUMAN	0.94	-0.087758	NA
NDKA_HUMAN	ITB1_HUMAN	0.94	-0.256639	-0.130229
NDK3_HUMAN	NDKA_HUMAN	0.94	0.302077	-0.313358
NCOR2_HUMAN	PPARG_HUMAN	0.94	0.170671	NA
NCK2_HUMAN	EFNB1_HUMAN	0.94	0.664024	0.344668
MYOZ2_HUMAN	PP2BA_HUMAN	0.94	-0.130903	-0.113617
MYD88_HUMAN	IRF7_HUMAN	0.94	-0.143274	0.721724
MYD88_HUMAN	IRAK1_HUMAN	0.94	0.229774	0.720418
MTA1_HUMAN	RBBP7_HUMAN	0.94	0.739878	0.151192
MPP5_HUMAN	LIN7A_HUMAN	0.94	0.652633	-0.14342
MPP10_HUMAN	IMP4_HUMAN	0.94	0.828866	0.106733
MP2K7_HUMAN	M3K5_HUMAN	0.94	0.252847	-0.102953
MK14_HUMAN	KS6A5_HUMAN	0.94	0.168157	0.177623
MK01_HUMAN	MBP_HUMAN	0.94	0.523327	0.86722
MEOX2_HUMAN	PAX1_HUMAN	0.94	-0.045063	-0.107838
MED28_HUMAN	MED6_HUMAN	0.94	0.367026	0.680024
MED10_HUMAN	CCNC_HUMAN	0.94	0.522341	-0.282809
MARK2_HUMAN	1433B_HUMAN	0.94	0.376332	0.448354
M3K5_HUMAN	ARRB2_HUMAN	0.94	0.354382	-0.097727
M3K2_HUMAN	SH22A_HUMAN	0.94	0.348767	0.270677
LDB3_HUMAN	ACTN2_HUMAN	0.94	0.949243	0.997779
L1CAM_HUMAN	EZRI_HUMAN	0.94	-0.149374	0.026399
KSR1_HUMAN	MP2K1_HUMAN	0.94	0.186922	-0.097542
KLC1_HUMAN	KLC2_HUMAN	0.94	0.885032	0.726987
KC1E_HUMAN	DVL2_HUMAN	0.94	0.162234	0.592929
KAT5_HUMAN	TRRAP_HUMAN	0.94	0.73033	0.755874
KAPCB_HUMAN	KAP3_HUMAN	0.94	0.76958	-0.022176
KAPCA_HUMAN	KAP1_HUMAN	0.94	0.47306	0.114931
KAPCA_HUMAN	BAD_HUMAN	0.94	0.265115	-0.062743
JIP1_HUMAN	LRP1_HUMAN	0.94	-0.066368	-0.051639
ITF2_HUMAN	ID2_HUMAN	0.94	NA	-0.003562
IRK12_HUMAN	DLG4_HUMAN	0.94	NA	0.182357
IRK12_HUMAN	CSKP_HUMAN	0.94	NA	-0.264482
IRK12_HUMAN	APBA1_HUMAN	0.94	NA	0.209639
INSR_HUMAN	PLCG1_HUMAN	0.94	-0.082897	-0.198744
INSR_HUMAN	P85A_HUMAN	0.94	-0.367489	-0.048144
IMP3_HUMAN	MPP10_HUMAN	0.94	0.631557	0.102592
ILF3_HUMAN	ILF2_HUMAN	0.94	0.843563	NA
IL16_HUMAN	IRK15_HUMAN	0.94	NA	-0.157953
IKBZ_HUMAN	NFKB1_HUMAN	0.94	-0.053616	0.721414
IKBA_HUMAN	NFKB2_HUMAN	0.94	0.501978	0.505804
IGBP1_HUMAN	TCPZ_HUMAN	0.94	0.434625	0.003602
IGBP1_HUMAN	TCPH_HUMAN	0.94	0.38975	0.161565
IF2B_HUMAN	IF5_HUMAN	0.94	0.614862	-0.01892
ID1_HUMAN	ITF2_HUMAN	0.94	NA	-0.002191
HSPB8_HUMAN	BAG3_HUMAN	0.94	0.827184	0.796134
HS90B_HUMAN	AHSA1_HUMAN	0.94	0.514838	0.414933
HIPK2_HUMAN	MYB_HUMAN	0.94	-0.110637	-0.140558
HIF1A_HUMAN	BMAL1_HUMAN	0.94	-0.034483	0.087501
HDAC5_HUMAN	1433B_HUMAN	0.94	0.007613	0.034225
HDAC2_HUMAN	RBBP7_HUMAN	0.94	0.697276	0.40151
H4_HUMAN	RBBP4_HUMAN	0.94	0.645416	NA
GRIA4_HUMAN	PICK1_HUMAN	0.94	0.319598	0.059991
GRIA3_HUMAN	PICK1_HUMAN	0.94	0.757791	0.133488
GRIA2_HUMAN	NSF_HUMAN	0.94	0.719675	0.964449
GRB2_HUMAN	WIPF1_HUMAN	0.94	0.717883	0.825
GIT1_HUMAN	ARHG6_HUMAN	0.94	0.374401	0.034488
GCP3_HUMAN	GCP2_HUMAN	0.94	0.582452	0.688333
G3P_HUMAN	SIAH1_HUMAN	0.94	NA	NA
FYN_HUMAN	SLAF1_HUMAN	0.94	-0.032122	NA
FYN_HUMAN	NMDE2_HUMAN	0.94	0.210756	NA
FOXP1_HUMAN	FOXP2_HUMAN	0.94	0.433393	0.331143
FOSL2_HUMAN	JUND_HUMAN	0.94	0.035369	0.264058
FOSL2_HUMAN	JUNB_HUMAN	0.94	-0.019217	0.419221
FBXW7_HUMAN	NOTC1_HUMAN	0.94	-0.189255	0.536646
FBX9_HUMAN	SKP1_HUMAN	0.94	0.334738	0.308688
FBX11_HUMAN	SKP1_HUMAN	0.94	-0.061458	0.350207
FBW1B_HUMAN	PDCD4_HUMAN	0.94	0.238954	-0.323769
EZH2_HUMAN	HDAC1_HUMAN	0.94	0.341035	0.212021
EXOS9_HUMAN	RRP44_HUMAN	0.94	0.855621	0.773075
EXOS9_HUMAN	EXOS5_HUMAN	0.94	0.6028	0.184384
EXOS5_HUMAN	EXOSX_HUMAN	0.94	0.668762	0.463074
EXOS4_HUMAN	EXOS5_HUMAN	0.94	0.895504	-0.167792
EXOS2_HUMAN	EXOS5_HUMAN	0.94	0.659132	0.54949
ETFA_HUMAN	ETFB_HUMAN	0.94	0.89933	0.824284
ERBB4_HUMAN	ERBB2_HUMAN	0.94	0.837974	0.067706
EPS15_HUMAN	ITSN1_HUMAN	0.94	-0.066792	0.137205
EPN4_HUMAN	AP1B1_HUMAN	0.94	0.386929	0.322343
EPHB2_HUMAN	EFNB2_HUMAN	0.94	0.167311	0.328068
EPAS1_HUMAN	BMAL1_HUMAN	0.94	-0.076878	-0.166211
EIF3K_HUMAN	EIF3H_HUMAN	0.94	0.745999	0.498984
EIF3K_HUMAN	EIF3B_HUMAN	0.94	0.521493	0.043944
EIF3H_HUMAN	EIF3I_HUMAN	0.94	0.740465	0.77808
EIF3H_HUMAN	EIF3E_HUMAN	0.94	0.837384	0.716865
EIF3H_HUMAN	EIF3D_HUMAN	0.94	0.780444	0.755729
EIF3H_HUMAN	EIF3C_HUMAN	0.94	0.8001	0.069786
EIF3F_HUMAN	FBX32_HUMAN	0.94	0.018861	-0.139064
EIF3F_HUMAN	EIF3C_HUMAN	0.94	0.713236	0.6528
EIF3E_HUMAN	EIF3D_HUMAN	0.94	0.682905	0.868955
EIF3B_HUMAN	IF4G1_HUMAN	0.94	0.811579	0.281373
EIF3B_HUMAN	EIF3E_HUMAN	0.94	0.672277	0.274338
EIF3B_HUMAN	EIF3C_HUMAN	0.94	0.880934	-0.011609
E41L1_HUMAN	ITPR1_HUMAN	0.94	0.15947	0.32586
DTX1_HUMAN	NOTC1_HUMAN	0.94	-0.271476	0.349275
DPOE2_HUMAN	DPOE3_HUMAN	0.94	0.671362	0.897849
DLGP2_HUMAN	DLG4_HUMAN	0.94	0.568709	0.380968
DLG4_HUMAN	IRK4_HUMAN	0.94	NA	0.78007
DKC1_HUMAN	GAR1_HUMAN	0.94	0.674539	0.676521
DHX16_HUMAN	GPKOW_HUMAN	0.94	0.825971	0.005089
DBF4A_HUMAN	ORC2_HUMAN	0.94	0.324187	0.777568
DAB1_HUMAN	LRP1_HUMAN	0.94	0.079949	-0.012149
CUL3_HUMAN	RBX1_HUMAN	0.94	0.504945	-0.090972
CSTF2_HUMAN	CPSF2_HUMAN	0.94	0.788716	0.677652
COPG2_HUMAN	COPB_HUMAN	0.94	0.64242	-0.031626
COG3_HUMAN	COG4_HUMAN	0.94	0.657767	-0.248565
CLH1_HUMAN	AP2B1_HUMAN	0.94	0.844221	0.665527
CIKS_HUMAN	TRAF6_HUMAN	0.94	0.004593	-0.085897
CIAO1_HUMAN	MMS19_HUMAN	0.94	0.437127	0.219236
CHRC1_HUMAN	SMCA5_HUMAN	0.94	0.623571	0.421498
CHM4B_HUMAN	CHMP5_HUMAN	0.94	0.64066	0.382967
CDK8_HUMAN	MED7_HUMAN	0.94	0.367748	0.403581
CDC23_HUMAN	FZR_HUMAN	0.94	NA	0.227515
CDC16_HUMAN	FZR_HUMAN	0.94	NA	0.236701
CD3G_HUMAN	CD3E_HUMAN	0.94	0.937045	0.994463
CD37L_HUMAN	HS90B_HUMAN	0.94	0.222389	0.086636
CCND2_HUMAN	CDN1B_HUMAN	0.94	-0.08941	0.171366
CCL20_HUMAN	CCR6_HUMAN	0.94	NA	0.153426
CBX2_HUMAN	RING2_HUMAN	0.94	0.354717	0.704018
CBX2_HUMAN	RING1_HUMAN	0.94	0.384834	0.118376
CBP_HUMAN	SMAD3_HUMAN	0.94	0.141022	0.026533
CBL_HUMAN	1433Z_HUMAN	0.94	0.186436	0.128956
BTF3_HUMAN	CSK2B_HUMAN	0.94	0.468451	0.317003
BMF_HUMAN	BCL2_HUMAN	0.94	NA	0.379883
BMF_HUMAN	B2CL2_HUMAN	0.94	NA	NA
BCOR_HUMAN	KDM2B_HUMAN	0.94	0.428673	0.39626
B2CL2_HUMAN	BAX_HUMAN	0.94	-0.469585	NA
ATG7_HUMAN	ATG12_HUMAN	0.94	-0.026678	0.477455
ASF1B_HUMAN	ASF1A_HUMAN	0.94	0.844442	-0.004259
ARPC4_HUMAN	ARP2_HUMAN	0.94	0.840775	0.938235
ARHGB_HUMAN	PLXB3_HUMAN	0.94	0.009488	0.164046
ARHG8_HUMAN	MAGI1_HUMAN	0.94	0.169794	0.144017
APC10_HUMAN	CDC23_HUMAN	0.94	0.404189	0.631306
AP1G1_HUMAN	AP1B1_HUMAN	0.94	0.617273	0.120378
ANM8_HUMAN	ANM1_HUMAN	0.94	0.728921	-0.145141
AKT1_HUMAN	STK4_HUMAN	0.94	0.52182	-0.006326
AKAP4_HUMAN	KAP0_HUMAN	0.94	0.355988	0.028049
ADA15_HUMAN	SPD2A_HUMAN	0.94	0.17127	0.513618
ACTG_HUMAN	COF2_HUMAN	0.94	0.607284	-0.295794
AAKG2_HUMAN	AAPK1_HUMAN	0.94	0.066712	-0.130649
AAKG2_HUMAN	AAKB1_HUMAN	0.94	-0.036491	-0.226738
AAKG1_HUMAN	AAPK2_HUMAN	0.94	0.131744	0.679994
AAKG1_HUMAN	AAKB2_HUMAN	0.94	0.345784	-0.00132
AAKB1_HUMAN	AAKB2_HUMAN	0.94	0.652026	-0.154104
2ABG_HUMAN	TCPE_HUMAN	0.94	0.322811	-0.008971
2ABG_HUMAN	2AAB_HUMAN	0.94	0.609066	-0.161574
2AAB_HUMAN	STRN_HUMAN	0.94	0.490097	-0.1739
2AAA_HUMAN	2ABD_HUMAN	0.94	0.592381	0.204077
2AAA_HUMAN	2AAB_HUMAN	0.94	0.816407	-0.399232
1433Z_HUMAN	1433B_HUMAN	0.94	0.95313	0.674923
1433F_HUMAN	1433B_HUMAN	0.94	0.917499	0.708725
1433B_HUMAN	MPIP3_HUMAN	0.94	NA	-0.122421
1433B_HUMAN	1433E_HUMAN	0.94	0.732436	0.399184
YAP1_HUMAN	TEAD4_HUMAN	0.93	0.575926	0.352453
VATE1_HUMAN	VATG1_HUMAN	0.93	0.499287	0.273823
UBP14_HUMAN	PSMD4_HUMAN	0.93	0.563239	0.253224
UBP14_HUMAN	PSMD2_HUMAN	0.93	0.556172	0.615787
UBP14_HUMAN	PSMD1_HUMAN	0.93	0.60935	0.61091
UBP14_HUMAN	PSD11_HUMAN	0.93	0.476768	0.356983
UBP14_HUMAN	PRS6B_HUMAN	0.93	0.532746	0.531142
UBP14_HUMAN	PRS4_HUMAN	0.93	0.632103	0.562529
TWF2_HUMAN	CAZA2_HUMAN	0.93	0.541848	0.484889
TRM61_HUMAN	TRM6_HUMAN	0.93	0.728085	-0.090065
TRAF5_HUMAN	TNR3_HUMAN	0.93	0.249014	-0.160124
TOLIP_HUMAN	IL1AP_HUMAN	0.93	-0.035321	-0.118129
TIF1A_HUMAN	RXRA_HUMAN	0.93	0.440568	-0.124071
TFDP2_HUMAN	E2F2_HUMAN	0.93	-0.208344	0.284142
TF65_HUMAN	PPARG_HUMAN	0.93	-0.087901	-0.073235
TF2H4_HUMAN	ERCC3_HUMAN	0.93	0.691169	0.611548
TAL1_HUMAN	GATA1_HUMAN	0.93	0.365718	0.900354
TAF9B_HUMAN	TAF6_HUMAN	0.93	0.799336	0.488513
TAF1C_HUMAN	TAF1A_HUMAN	0.93	-0.223529	0.417473
SYNJ1_HUMAN	GRB2_HUMAN	0.93	-0.125213	0.200852
SUMO1_HUMAN	JUN_HUMAN	0.93	0.230651	0.318509
STX1A_HUMAN	SYT1_HUMAN	0.93	0.841772	0.955139
STAT3_HUMAN	G45IP_HUMAN	0.93	0.122696	-0.261671
STABP_HUMAN	STAM2_HUMAN	0.93	0.542027	0.685616
SPTA2_HUMAN	SPTB2_HUMAN	0.93	NA	0.403512
SNTB2_HUMAN	DMD_HUMAN	0.93	0.407185	-0.165513
SNTA1_HUMAN	UTRO_HUMAN	0.93	-0.028697	0.220637
SNTA1_HUMAN	NOS1_HUMAN	0.93	-0.141589	0.007722
SNAA_HUMAN	VAMP2_HUMAN	0.93	0.434587	0.209844
SMN_HUMAN	RUXE_HUMAN	0.93	0.723838	NA
SMD3_HUMAN	SMN_HUMAN	0.93	0.670785	NA
SMCA5_HUMAN	DPOE3_HUMAN	0.93	0.652407	0.324365
SIN3A_HUMAN	P53_HUMAN	0.93	-0.13357	0.44138
SHAN2_HUMAN	DLG4_HUMAN	0.93	0.750152	nan
SH3G2_HUMAN	AMPH_HUMAN	0.93	0.933721	0.985522
RYBP_HUMAN	RING2_HUMAN	0.93	0.832295	0.663684
RUVB2_HUMAN	NOP58_HUMAN	0.93	0.542839	0.000401
RPB1_HUMAN	CTR9_HUMAN	0.93	0.846813	0.522044
RPA49_HUMAN	UBF1_HUMAN	0.93	0.703508	0.274339
RING2_HUMAN	UBP7_HUMAN	0.93	0.670362	0.480493
REV1_HUMAN	POLK_HUMAN	0.93	0.022171	0.525937
RD23A_HUMAN	XPC_HUMAN	0.93	0.290539	-0.161674
RBNS5_HUMAN	VPS45_HUMAN	0.93	0.384122	0.335405
RARA_HUMAN	TIF1A_HUMAN	0.93	0.456718	0.221255
RAB5C_HUMAN	RAB5A_HUMAN	0.93	0.880628	0.396797
PVRL3_HUMAN	PVRL1_HUMAN	0.93	NA	-0.253172
PTPRR_HUMAN	MK14_HUMAN	0.93	-0.047079	-0.119553
PTPRR_HUMAN	MK03_HUMAN	0.93	-0.144866	0.453673
PSMD4_HUMAN	PSMD3_HUMAN	0.93	0.730019	0.688289
PSMD4_HUMAN	PRS6B_HUMAN	0.93	0.740353	0.165773
PSMD4_HUMAN	PRS4_HUMAN	0.93	0.882606	0.528119
PSMD4_HUMAN	PRS10_HUMAN	0.93	0.778696	0.268867
PSDE_HUMAN	PSMD8_HUMAN	0.93	0.776167	0.374836
PSA3_HUMAN	PSA4_HUMAN	0.93	0.875347	0.804386
PSA1_HUMAN	PSB2_HUMAN	0.93	0.655029	0.753459
PRS6B_HUMAN	PSDE_HUMAN	0.93	0.836633	0.765352
PRPF3_HUMAN	U2AF2_HUMAN	0.93	0.674457	0.78756
PRKN2_HUMAN	UB2G1_HUMAN	0.93	-0.295526	0.219613
PP2AA_HUMAN	TIPRL_HUMAN	0.93	0.852409	0.485776
PLCB1_HUMAN	NHRF1_HUMAN	0.93	-0.106418	-0.046262
PLAK_HUMAN	DSG1_HUMAN	0.93	-0.083089	0.813566
PCNA_HUMAN	SUMO1_HUMAN	0.93	0.330532	0.264354
PCNA_HUMAN	DNLI1_HUMAN	0.93	0.630897	0.89976
PAR6G_HUMAN	KPCI_HUMAN	0.93	0.259997	0.256884
PAAF1_HUMAN	PSMD8_HUMAN	0.93	0.385015	0.156247
PAAF1_HUMAN	PRS7_HUMAN	0.93	0.695126	-0.015948
PAAF1_HUMAN	PRS6B_HUMAN	0.93	0.732726	0.189869
PAAF1_HUMAN	PRS6A_HUMAN	0.93	0.622234	0.251016
PAAF1_HUMAN	PRS10_HUMAN	0.93	0.689714	-0.08279
NTRK3_HUMAN	NTF3_HUMAN	0.93	NA	-0.166594
NMUR2_HUMAN	NMU_HUMAN	0.93	NA	-0.037911
NMUR1_HUMAN	NMU_HUMAN	0.93	NA	-0.098652
NMDZ1_HUMAN	NMDE2_HUMAN	0.93	0.945336	NA
NMDE1_HUMAN	NMDZ1_HUMAN	0.93	0.97996	0.948363
NID2_HUMAN	PGBM_HUMAN	0.93	0.848742	NA
NGLY1_HUMAN	RD23A_HUMAN	0.93	0.221094	0.147548
NFKB2_HUMAN	IKBB_HUMAN	0.93	0.843881	0.201465
MLH1_HUMAN	MSH3_HUMAN	0.93	0.427138	0.116201
MK11_HUMAN	MK14_HUMAN	0.93	-0.103106	-0.148004
MDM2_HUMAN	RASF1_HUMAN	0.93	NA	0.039801
KSYK_HUMAN	CD22_HUMAN	0.93	0.679118	0.570224
KIF5C_HUMAN	KLC1_HUMAN	0.93	0.865313	NA
KCIP4_HUMAN	KCIP2_HUMAN	0.93	-0.048732	-0.002758
JIP3_HUMAN	MP2K4_HUMAN	0.93	0.656339	0.413757
JIP3_HUMAN	MK09_HUMAN	0.93	0.508435	0.418895
IF6_HUMAN	RL3_HUMAN	0.93	0.357047	0.152035
IF6_HUMAN	NOG1_HUMAN	0.93	0.306949	0.062147
IF2A_HUMAN	IF2G_HUMAN	0.93	0.778835	-0.133862
ICOS_HUMAN	ICOSL_HUMAN	0.93	-0.099304	0.580283
H4_HUMAN	MCM5_HUMAN	0.93	0.467529	NA
GRB2_HUMAN	SH3K1_HUMAN	0.93	0.440527	0.813188
GRB2_HUMAN	BTK_HUMAN	0.93	0.766948	0.775398
GRB2_HUMAN	BCAP_HUMAN	0.93	0.118645	0.486608
GRAP2_HUMAN	STABP_HUMAN	0.93	0.421161	-0.035407
GDIB_HUMAN	RAB8A_HUMAN	0.93	0.096231	0.589963
GBRL1_HUMAN	ATG4B_HUMAN	0.93	0.290139	-0.407005
GBG7_HUMAN	GBB1_HUMAN	0.93	0.67326	0.270832
GBG3_HUMAN	GBB1_HUMAN	0.93	0.627725	0.538371
GBB1_HUMAN	GNAI3_HUMAN	0.93	0.693382	0.124958
FBLN2_HUMAN	NID1_HUMAN	0.93	0.418601	0.522077
EZH2_HUMAN	RBBP4_HUMAN	0.93	0.496851	0.522063
EPN4_HUMAN	AP2B1_HUMAN	0.93	0.114041	-0.296956
EPN1_HUMAN	CLH1_HUMAN	0.93	0.542066	-0.002991
EIF3K_HUMAN	EIF3G_HUMAN	0.93	0.52799	0.175954
EIF3B_HUMAN	IF4E_HUMAN	0.93	0.752178	0.297061
EIF1B_HUMAN	EIF3G_HUMAN	0.93	0.537995	0.043315
EI2BB_HUMAN	EI2BE_HUMAN	0.93	0.672296	0.008452
EI2BA_HUMAN	EI2BG_HUMAN	0.93	0.322027	0.096293
EF1G_HUMAN	EF1B_HUMAN	0.93	0.32671	0.656016
EF1A2_HUMAN	EF1B_HUMAN	0.93	0.360225	-0.388885
DOK2_HUMAN	TIE2_HUMAN	0.93	-0.126129	0.418289
DOK2_HUMAN	RET_HUMAN	0.93	-0.12175	-0.13841
DOK2_HUMAN	NCK1_HUMAN	0.93	0.418306	0.364757
DLGP1_HUMAN	SHAN2_HUMAN	0.93	0.716071	nan
DLG4_HUMAN	NMDE4_HUMAN	0.93	0.847702	0.645497
DLG2_HUMAN	DLGP1_HUMAN	0.93	0.900278	0.844494
DLG1_HUMAN	NMDE2_HUMAN	0.93	0.681081	NA
DLG1_HUMAN	LIN7A_HUMAN	0.93	0.795918	-0.150001
DDX56_HUMAN	FBRL_HUMAN	0.93	0.829391	0.638325
DC1I1_HUMAN	DYL1_HUMAN	0.93	0.324513	0.235373
DAB1_HUMAN	A4_HUMAN	0.93	0.612846	-0.10728
CSN8_HUMAN	CSN1_HUMAN	0.93	0.366951	0.374025
COPB2_HUMAN	COPA_HUMAN	0.93	0.868827	0.702526
CL3L1_HUMAN	CCR5_HUMAN	0.93	NA	NA
CHM4B_HUMAN	CHMP6_HUMAN	0.93	0.133257	0.077295
CDC20_HUMAN	CCNA1_HUMAN	0.93	0.387463	0.592608
CCNB3_HUMAN	CDK2_HUMAN	0.93	-0.018212	-0.130287
CCD12_HUMAN	CRNL1_HUMAN	0.93	NA	0.294811
CBL_HUMAN	VGFR1_HUMAN	0.93	-0.142451	0.036823
CAZA2_HUMAN	CAPZB_HUMAN	0.93	0.74208	0.386201
BTLA_HUMAN	PTN11_HUMAN	0.93	0.004637	-0.102897
BMR1B_HUMAN	BMP4_HUMAN	0.93	NA	0.097817
BMAL1_HUMAN	CLOCK_HUMAN	0.93	0.612769	0.113621
ARRB2_HUMAN	MP2K4_HUMAN	0.93	0.211957	-0.245929
ARPC4_HUMAN	ARPC5_HUMAN	0.93	0.778215	0.860341
ARP3B_HUMAN	ARPC3_HUMAN	0.93	NA	NA
ARP2_HUMAN	ARPC5_HUMAN	0.93	0.72457	0.884899
ARHGB_HUMAN	PLXB2_HUMAN	0.93	0.587084	0.032258
APC_HUMAN	CTBP1_HUMAN	0.93	0.273489	0.090052
APBA1_HUMAN	CAC1B_HUMAN	0.93	0.591974	0.707703
ANDR_HUMAN	PO2F1_HUMAN	0.93	0.00233	-0.104869
ADRM1_HUMAN	PSMD1_HUMAN	0.93	0.693829	0.083719
ZN423_HUMAN	COE1_HUMAN	0.92	0.095109	0.586389
ZIC3_HUMAN	GLI3_HUMAN	0.92	-0.07195	-0.106598
XPO5_HUMAN	EF1A1_HUMAN	0.92	0.376022	-0.253434
[truncated: 227,139+ more rows]
