# Supplementary material for: PPI network analyses of human WD40 protein family systematically reveal their tendency to assemble complexes and facilitate the complex predictions
Source: BMC Syst Biol. 2018 Apr 24;12(Suppl 4):41. doi: 10.1186/s12918-018-0567-9 (PMC5998875; doi:10.1186/s12918-018-0567-9)
Supplement: Supplementary file 3 — Table S8. Maximal cliques derived from HC_PPI network. (XLSX 103 kb) [file 12918_2018_567_MOESM3_ESM.xlsx]

## Sheet: Additional_file_3
Table S8 Maximal cliques derived from HC-PPI network
ID	Size	Coexpression_score_Protein	Coexpression_score_RNA	Units
core_1	16	0.4876	0.3288	MED28_HUMAN, MED19_HUMAN, MED9_HUMAN, MED10_HUMAN, MED29_HUMAN, MED26_HUMAN, MED1_HUMAN, MED4_HUMAN, CDK8_HUMAN, MED12_HUMAN, CDK19_HUMAN, MED18_HUMAN, MED23_HUMAN, MED16_HUMAN, MED14_HUMAN, MED15_HUMAN
core_2	16	0.4905	0.3236	MED28_HUMAN, MED19_HUMAN, MED9_HUMAN, MED10_HUMAN, MED29_HUMAN, MED26_HUMAN, MED1_HUMAN, MED4_HUMAN, CDK8_HUMAN, MED12_HUMAN, CDK19_HUMAN, MED18_HUMAN, MED23_HUMAN, MED16_HUMAN, MED14_HUMAN, MED24_HUMAN
core_3	16	0.5141	0.3512	MED28_HUMAN, MED19_HUMAN, MED9_HUMAN, MED10_HUMAN, MED29_HUMAN, MED26_HUMAN, MED1_HUMAN, MED4_HUMAN, CDK8_HUMAN, MED12_HUMAN, MED25_HUMAN, MED18_HUMAN, MED14_HUMAN, MED16_HUMAN, MED23_HUMAN, MED15_HUMAN
core_4	16	0.5146	0.3455	MED28_HUMAN, MED19_HUMAN, MED9_HUMAN, MED10_HUMAN, MED29_HUMAN, MED26_HUMAN, MED1_HUMAN, MED4_HUMAN, CDK8_HUMAN, MED12_HUMAN, MED25_HUMAN, MED18_HUMAN, MED14_HUMAN, MED16_HUMAN, MED23_HUMAN, MED24_HUMAN
core_5	16	0.747	0.4478	PRS10_HUMAN, PRS4_HUMAN, PRS7_HUMAN, PRS6A_HUMAN, PSMD3_HUMAN, PSMD6_HUMAN, PSMD1_HUMAN, PRS8_HUMAN, PSD11_HUMAN, PSD7_HUMAN, PAAF1_HUMAN, PRS6B_HUMAN, UCHL5_HUMAN, PSDE_HUMAN, PSD10_HUMAN, PSD12_HUMAN
core_6	15	0.4956	0.3433	MED28_HUMAN, MED19_HUMAN, MED9_HUMAN, MED10_HUMAN, MED29_HUMAN, MED26_HUMAN, MED1_HUMAN, MED4_HUMAN, CDK8_HUMAN, MED12_HUMAN, CDK19_HUMAN, MED30_HUMAN, MED23_HUMAN, MED16_HUMAN, MED24_HUMAN
core_7	15	0.7414	0.4518	PRS10_HUMAN, PRS4_HUMAN, PRS7_HUMAN, PRS6A_HUMAN, PSMD3_HUMAN, PSMD6_HUMAN, PSMD1_HUMAN, PRS8_HUMAN, PSD11_HUMAN, PSD7_HUMAN, PAAF1_HUMAN, PRS6B_HUMAN, UCHL5_HUMAN, PSDE_HUMAN, PSMD8_HUMAN
core_8	15	0.675	0.4005	PRS10_HUMAN, PRS4_HUMAN, PRS7_HUMAN, DSS1_HUMAN, PAAF1_HUMAN, PSMD6_HUMAN, PSMD1_HUMAN, PRS8_HUMAN, UCHL5_HUMAN, PSDE_HUMAN, PSD7_HUMAN, PSMD3_HUMAN, PSD11_HUMAN, PSD10_HUMAN, PSD12_HUMAN
core_9	14	0.4212	0.268	STK25_HUMAN, PHOCN_HUMAN, STRN3_HUMAN, STK24_HUMAN, STRN_HUMAN, 2AAA_HUMAN, PDC10_HUMAN, PP2AB_HUMAN, MST4_HUMAN, STRN4_HUMAN, FA40A_HUMAN, SIKE1_HUMAN, SLMAP_HUMAN, FGOP2_HUMAN
core_10	14	0.4318	0.2651	STK25_HUMAN, PHOCN_HUMAN, STRN3_HUMAN, STK24_HUMAN, STRN_HUMAN, 2AAA_HUMAN, PDC10_HUMAN, PP2AA_HUMAN, MST4_HUMAN, STRN4_HUMAN, FA40A_HUMAN, SIKE1_HUMAN, SLMAP_HUMAN, FGOP2_HUMAN
core_11	14	0.742	0.4525	PRS10_HUMAN, PRS4_HUMAN, PRS7_HUMAN, PRS6A_HUMAN, PSMD2_HUMAN, PSMD6_HUMAN, PSMD1_HUMAN, PRS8_HUMAN, PSD7_HUMAN, PAAF1_HUMAN, UCHL5_HUMAN, PSDE_HUMAN, PRS6B_HUMAN, PSMD8_HUMAN
core_12	14	0.7366	0.4712	PRS10_HUMAN, PRS4_HUMAN, PRS7_HUMAN, PRS6A_HUMAN, PSMD2_HUMAN, PSMD6_HUMAN, PSMD1_HUMAN, PRS8_HUMAN, PSD7_HUMAN, PAAF1_HUMAN, UCHL5_HUMAN, PSDE_HUMAN, PRS6B_HUMAN, PSD10_HUMAN
core_13	14	0.6652	0.3993	PRS10_HUMAN, PRS4_HUMAN, PRS7_HUMAN, DSS1_HUMAN, PAAF1_HUMAN, PSMD6_HUMAN, PSMD1_HUMAN, PRS8_HUMAN, UCHL5_HUMAN, PSDE_HUMAN, PSD7_HUMAN, PSMD3_HUMAN, PSD11_HUMAN, PSMD8_HUMAN
core_14	13	0.3111	0.3414	LIMA1_HUMAN, DREB_HUMAN, SYNPO_HUMAN, FLNA_HUMAN, MYH9_HUMAN, MYO19_HUMAN, CAZA2_HUMAN, MY18A_HUMAN, ARC1B_HUMAN, ARPC3_HUMAN, MYO5C_HUMAN, ARP2_HUMAN, ARP5L_HUMAN
core_15	13	0.2837	0.2942	MYO1C_HUMAN, MYH9_HUMAN, FLNA_HUMAN, DREB_HUMAN, LIMA1_HUMAN, CAZA2_HUMAN, SYNPO_HUMAN, MY18A_HUMAN, MYO19_HUMAN, ANLN_HUMAN, PP1B_HUMAN, COF1_HUMAN, WDR1_HUMAN
core_16	13	0.2703	0.3054	MYO1C_HUMAN, MYH9_HUMAN, FLNA_HUMAN, DREB_HUMAN, LIMA1_HUMAN, CAZA2_HUMAN, SYNPO_HUMAN, MY18A_HUMAN, MYO19_HUMAN, IQGA1_HUMAN, PP1B_HUMAN, COF1_HUMAN, WDR1_HUMAN
core_17	13	0.4081	0.2695	STK25_HUMAN, PHOCN_HUMAN, STRN3_HUMAN, STK24_HUMAN, STRN_HUMAN, 2AAA_HUMAN, PDC10_HUMAN, PP2AB_HUMAN, MST4_HUMAN, STRN4_HUMAN, FA40A_HUMAN, CTTB2_HUMAN, CT2NL_HUMAN
core_18	13	0.4105	0.2574	STK25_HUMAN, PHOCN_HUMAN, STRN3_HUMAN, STK24_HUMAN, STRN_HUMAN, 2AAA_HUMAN, PDC10_HUMAN, PP2AA_HUMAN, MST4_HUMAN, STRN4_HUMAN, FA40A_HUMAN, CTTB2_HUMAN, CT2NL_HUMAN
core_19	13	0.4828	0.3593	MED28_HUMAN, MED19_HUMAN, MED9_HUMAN, MED10_HUMAN, MED29_HUMAN, MED26_HUMAN, MED1_HUMAN, MED4_HUMAN, RPB7_HUMAN, MED18_HUMAN, MED15_HUMAN, MED16_HUMAN, MED14_HUMAN
core_20	13	0.6597	0.3945	PRS10_HUMAN, PRS4_HUMAN, PRS7_HUMAN, DSS1_HUMAN, PAAF1_HUMAN, PSMD6_HUMAN, PSMD1_HUMAN, PRS8_HUMAN, UCHL5_HUMAN, PSDE_HUMAN, PSD7_HUMAN, PSMD2_HUMAN, PSMD8_HUMAN
core_21	13	0.6527	0.4137	PRS10_HUMAN, PRS4_HUMAN, PRS7_HUMAN, DSS1_HUMAN, PAAF1_HUMAN, PSMD6_HUMAN, PSMD1_HUMAN, PRS8_HUMAN, UCHL5_HUMAN, PSDE_HUMAN, PSD7_HUMAN, PSMD2_HUMAN, PSD10_HUMAN
core_22	12	0.386	0.4417	MY18A_HUMAN, SYNPO_HUMAN, MYH9_HUMAN, FLNA_HUMAN, ARPC4_HUMAN, ARP5L_HUMAN, ARPC3_HUMAN, CAZA2_HUMAN, ARP2_HUMAN, MYO19_HUMAN, DREB_HUMAN, ARC1B_HUMAN
core_23	12	0.4106	0.4716	MY18A_HUMAN, SYNPO_HUMAN, MYH9_HUMAN, FLNA_HUMAN, ARP3_HUMAN, CAZA2_HUMAN, ARP2_HUMAN, DREB_HUMAN, MYO19_HUMAN, ARPC3_HUMAN, ARPC4_HUMAN, ARC1B_HUMAN
core_24	12	0.3738	0.4005	MY18A_HUMAN, SYNPO_HUMAN, MYH9_HUMAN, FLNA_HUMAN, ARP3_HUMAN, CAZA2_HUMAN, ARP2_HUMAN, DREB_HUMAN, MYO19_HUMAN, ARPC3_HUMAN, MYO5C_HUMAN, ARC1B_HUMAN
core_25	12	0.2626	0.308	LIMA1_HUMAN, DREB_HUMAN, SYNPO_HUMAN, FLNA_HUMAN, MYH9_HUMAN, MYO19_HUMAN, CAZA2_HUMAN, MY18A_HUMAN, ANLN_HUMAN, ARP2_HUMAN, COR1C_HUMAN, PP1B_HUMAN
core_26	12	0.2678	0.3299	LIMA1_HUMAN, DREB_HUMAN, SYNPO_HUMAN, FLNA_HUMAN, MYH9_HUMAN, MYO19_HUMAN, CAZA2_HUMAN, MY18A_HUMAN, IQGA1_HUMAN, ARP2_HUMAN, COR1C_HUMAN, PP1B_HUMAN
core_27	12	0.2683	0.311	MYO1C_HUMAN, MYH9_HUMAN, FLNA_HUMAN, DREB_HUMAN, LIMA1_HUMAN, CAZA2_HUMAN, SYNPO_HUMAN, MY18A_HUMAN, MYO19_HUMAN, ANLN_HUMAN, PP1B_HUMAN, COR1C_HUMAN
core_28	12	0.2553	0.3234	MYO1C_HUMAN, MYH9_HUMAN, FLNA_HUMAN, DREB_HUMAN, LIMA1_HUMAN, CAZA2_HUMAN, SYNPO_HUMAN, MY18A_HUMAN, MYO19_HUMAN, IQGA1_HUMAN, PP1B_HUMAN, COR1C_HUMAN
core_29	12	0.631	0.4087	CUL4A_HUMAN, DDB1_HUMAN, CUL4B_HUMAN, CSN6_HUMAN, CSN5_HUMAN, CSN7A_HUMAN, CSN3_HUMAN, CSN4_HUMAN, CSN2_HUMAN, DDB2_HUMAN, CSN8_HUMAN, CSN1_HUMAN
core_30	12	0.4218	0.2648	STRN4_HUMAN, STRN3_HUMAN, STRN_HUMAN, PHOCN_HUMAN, FA40A_HUMAN, PDC10_HUMAN, 2AAA_HUMAN, T3JAM_HUMAN, SIKE1_HUMAN, PP2AA_HUMAN, FGOP2_HUMAN, STK24_HUMAN
core_31	12	0.6917	0.2777	MTA3_HUMAN, HDAC1_HUMAN, HDAC2_HUMAN, MTA2_HUMAN, CHD3_HUMAN, RBBP4_HUMAN, MBD3_HUMAN, P66B_HUMAN, CDKA1_HUMAN, RBBP7_HUMAN, CHD4_HUMAN, MTA1_HUMAN
core_32	12	0.4057	0.2435	STK25_HUMAN, PHOCN_HUMAN, STRN3_HUMAN, STK24_HUMAN, STRN_HUMAN, FA40B_HUMAN, MST4_HUMAN, FA40A_HUMAN, PP2AB_HUMAN, SIKE1_HUMAN, SLMAP_HUMAN, FGOP2_HUMAN
core_33	12	0.4242	0.2466	STK25_HUMAN, PHOCN_HUMAN, STRN3_HUMAN, STK24_HUMAN, STRN_HUMAN, FA40B_HUMAN, MST4_HUMAN, FA40A_HUMAN, PP2AA_HUMAN, SIKE1_HUMAN, SLMAP_HUMAN, FGOP2_HUMAN
core_34	12	0.4045	0.29	STK25_HUMAN, PHOCN_HUMAN, STRN3_HUMAN, STK24_HUMAN, STRN_HUMAN, 2AAA_HUMAN, PDC10_HUMAN, PP2AB_HUMAN, 2AAB_HUMAN, SIKE1_HUMAN, SLMAP_HUMAN, FGOP2_HUMAN
core_35	12	0.4152	0.2836	STK25_HUMAN, PHOCN_HUMAN, STRN3_HUMAN, STK24_HUMAN, STRN_HUMAN, 2AAA_HUMAN, PDC10_HUMAN, PP2AA_HUMAN, 2AAB_HUMAN, SIKE1_HUMAN, SLMAP_HUMAN, FGOP2_HUMAN
core_36	12	0.7143	0.4347	EIF3F_HUMAN, EIF3B_HUMAN, EIF3A_HUMAN, EIF3H_HUMAN, EIF3I_HUMAN, EIF3D_HUMAN, EIF3C_HUMAN, EIF3G_HUMAN, EIF3E_HUMAN, EIF3K_HUMAN, EIF3L_HUMAN, EIF3M_HUMAN
core_37	11	0.2842	0.3229	LIMA1_HUMAN, COR1B_HUMAN, SYNPO_HUMAN, MYH9_HUMAN, CAZA2_HUMAN, MYO5C_HUMAN, FLNA_HUMAN, MYO19_HUMAN, MY18A_HUMAN, PP1B_HUMAN, ANLN_HUMAN
core_38	11	0.2595	0.339	LIMA1_HUMAN, COR1B_HUMAN, SYNPO_HUMAN, MYH9_HUMAN, CAZA2_HUMAN, MYO5C_HUMAN, FLNA_HUMAN, MYO19_HUMAN, MY18A_HUMAN, PP1B_HUMAN, IQGA1_HUMAN
core_39	11	0.5209	0.5254	ARPC2_HUMAN, CAZA2_HUMAN, SYNPO_HUMAN, MYH9_HUMAN, ARPC4_HUMAN, ARPC3_HUMAN, ARP5L_HUMAN, ARP2_HUMAN, MYO19_HUMAN, DREB_HUMAN, ARC1B_HUMAN
core_40	11	0.5706	0.5793	ARPC2_HUMAN, CAZA2_HUMAN, SYNPO_HUMAN, MYH9_HUMAN, ARPC4_HUMAN, ARPC3_HUMAN, ARP3_HUMAN, ARP2_HUMAN, MYO19_HUMAN, DREB_HUMAN, ARC1B_HUMAN
core_41	11	0.4554	0.4437	ARPC2_HUMAN, CAZA2_HUMAN, SYNPO_HUMAN, MYH9_HUMAN, MYO5C_HUMAN, MYO19_HUMAN, ARP2_HUMAN, DREB_HUMAN, ARPC3_HUMAN, ARP5L_HUMAN, ARC1B_HUMAN
core_42	11	0.5048	0.4954	ARPC2_HUMAN, CAZA2_HUMAN, SYNPO_HUMAN, MYH9_HUMAN, MYO5C_HUMAN, MYO19_HUMAN, ARP2_HUMAN, DREB_HUMAN, ARPC3_HUMAN, ARP3_HUMAN, ARC1B_HUMAN
core_43	11	0.2054	0.2823	MYO1C_HUMAN, MYH9_HUMAN, FLNA_HUMAN, DREB_HUMAN, LIMA1_HUMAN, CAZA2_HUMAN, SYNPO_HUMAN, MY18A_HUMAN, MYO19_HUMAN, ANLN_HUMAN, COR2A_HUMAN
core_44	11	0.1871	0.2895	MYO1C_HUMAN, MYH9_HUMAN, FLNA_HUMAN, DREB_HUMAN, LIMA1_HUMAN, CAZA2_HUMAN, SYNPO_HUMAN, MY18A_HUMAN, MYO19_HUMAN, IQGA1_HUMAN, COR2A_HUMAN
core_45	11	0.2536	0.3199	MYO1C_HUMAN, MYH9_HUMAN, FLNA_HUMAN, DREB_HUMAN, LIMA1_HUMAN, CAZA2_HUMAN, SYNPO_HUMAN, MY18A_HUMAN, MYO19_HUMAN, ARC1B_HUMAN, ARPC3_HUMAN
core_46	11	0.6509	0.2709	MTA3_HUMAN, HDAC1_HUMAN, HDAC2_HUMAN, MTA2_HUMAN, CHD3_HUMAN, RBBP4_HUMAN, MBD3_HUMAN, P66B_HUMAN, CDKA1_HUMAN, RBBP7_HUMAN, MBD2_HUMAN
core_47	11	0.3595	0.2561	STK25_HUMAN, PHOCN_HUMAN, STRN3_HUMAN, STK24_HUMAN, STRN_HUMAN, FA40B_HUMAN, MST4_HUMAN, FA40A_HUMAN, PP2AB_HUMAN, CTTB2_HUMAN, CT2NL_HUMAN
core_48	11	0.3628	0.2463	STK25_HUMAN, PHOCN_HUMAN, STRN3_HUMAN, STK24_HUMAN, STRN_HUMAN, FA40B_HUMAN, MST4_HUMAN, FA40A_HUMAN, PP2AA_HUMAN, CTTB2_HUMAN, CT2NL_HUMAN
core_49	11	0.6497	0.4648	EIF3F_HUMAN, EIF1B_HUMAN, EIF3L_HUMAN, EIF3E_HUMAN, EIF3H_HUMAN, EIF3A_HUMAN, EIF3I_HUMAN, EIF3G_HUMAN, EIF3D_HUMAN, EIF3M_HUMAN, EIF3K_HUMAN
core_50	11	0.7287	0.3787	EIF3F_HUMAN, EIF3B_HUMAN, EIF3A_HUMAN, EIF3H_HUMAN, EIF3I_HUMAN, EIF3D_HUMAN, EIF3C_HUMAN, EIF3G_HUMAN, EIF3E_HUMAN, EIF3K_HUMAN, DDX3X_HUMAN
core_51	10	0.6789	0.4347	CSN6_HUMAN, CSN5_HUMAN, CSN7A_HUMAN, CSN3_HUMAN, CSN4_HUMAN, CSN2_HUMAN, CSN1_HUMAN, CSN8_HUMAN, DDB1_HUMAN, CUL1_HUMAN
core_52	10	0.5605	0.4516	CDC23_HUMAN, CDC27_HUMAN, CDC20_HUMAN, APC4_HUMAN, CDC16_HUMAN, FZR_HUMAN, APC7_HUMAN, ANC2_HUMAN, APC1_HUMAN, APC5_HUMAN
core_53	10	0.4847	0.4268	CDC23_HUMAN, CDC27_HUMAN, CDC20_HUMAN, APC4_HUMAN, CDC16_HUMAN, FZR_HUMAN, APC7_HUMAN, ANC2_HUMAN, APC1_HUMAN, CDC26_HUMAN
core_54	10	0.486	0.3171	TCPG_HUMAN, TCPA_HUMAN, TCPZ_HUMAN, TCPB_HUMAN, CTTB2_HUMAN, PHOCN_HUMAN, STK24_HUMAN, STRN3_HUMAN, STRN_HUMAN, PP2AB_HUMAN
core_55	10	0.2732	0.3019	LIMA1_HUMAN, DREB_HUMAN, SYNPO_HUMAN, FLNA_HUMAN, MYH9_HUMAN, MYO19_HUMAN, PP1G_HUMAN, IQGA1_HUMAN, PP1B_HUMAN, COR1C_HUMAN
core_56	10	0.6302	0.6561	ARPC2_HUMAN, CAZA2_HUMAN, SYNPO_HUMAN, ARPC5_HUMAN, ARPC3_HUMAN, ARP3_HUMAN, ARP2_HUMAN, DREB_HUMAN, ARPC4_HUMAN, ARC1B_HUMAN
core_57	10	0.566	0.5894	ARPC2_HUMAN, CAZA2_HUMAN, SYNPO_HUMAN, ARPC5_HUMAN, ARPC3_HUMAN, ARP3_HUMAN, ARP2_HUMAN, DREB_HUMAN, MYO5C_HUMAN, ARC1B_HUMAN
core_58	10	0.5605	0.4744	CK051_HUMAN, CDC27_HUMAN, APC4_HUMAN, CDC16_HUMAN, ANC2_HUMAN, APC1_HUMAN, CDC23_HUMAN, CDC20_HUMAN, APC5_HUMAN, APC7_HUMAN
core_59	10	0.4847	0.4406	CK051_HUMAN, CDC27_HUMAN, APC4_HUMAN, CDC16_HUMAN, ANC2_HUMAN, APC1_HUMAN, CDC23_HUMAN, CDC20_HUMAN, CDC26_HUMAN, APC7_HUMAN
core_60	10	0.4557	0.4104	CK051_HUMAN, CDC27_HUMAN, APC4_HUMAN, CDC16_HUMAN, ANC2_HUMAN, APC1_HUMAN, CDC23_HUMAN, CDC20_HUMAN, CDC26_HUMAN, APC10_HUMAN
core_61	10	0.4897	0.3023	TCPG_HUMAN, TCPA_HUMAN, TCPZ_HUMAN, TCPB_HUMAN, CTTB2_HUMAN, PHOCN_HUMAN, STK24_HUMAN, STRN3_HUMAN, STRN_HUMAN, PP2AA_HUMAN
core_62	10	0.6267	0.4317	CUL4A_HUMAN, DDB1_HUMAN, CUL4B_HUMAN, CSN6_HUMAN, CSN5_HUMAN, CSN7A_HUMAN, CSN3_HUMAN, CSN4_HUMAN, VPRBP_HUMAN, NEDD8_HUMAN
core_63	10	0.683	0.3971	CUL4A_HUMAN, DDB1_HUMAN, CUL4B_HUMAN, CSN6_HUMAN, CSN5_HUMAN, CSN7A_HUMAN, CSN3_HUMAN, CSN4_HUMAN, CSN2_HUMAN, NEDD8_HUMAN
core_64	10	0.5201	0.3096	MED24_HUMAN, MED1_HUMAN, MED16_HUMAN, MED12_HUMAN, CDK8_HUMAN, MED23_HUMAN, MED10_HUMAN, ESR1_HUMAN, MED14_HUMAN, ESR2_HUMAN
core_65	10	0.5996	0.3504	DCA11_HUMAN, CSN7A_HUMAN, DDB1_HUMAN, CUL4A_HUMAN, CSN5_HUMAN, CSN3_HUMAN, CSN6_HUMAN, CUL4B_HUMAN, NEDD8_HUMAN, CSN2_HUMAN
core_66	10	0.4233	0.2889	STK25_HUMAN, PHOCN_HUMAN, STRN3_HUMAN, STK24_HUMAN, STRN_HUMAN, 2AAA_HUMAN, DYL1_HUMAN, MST4_HUMAN, CT2NL_HUMAN, STRN4_HUMAN
core_67	10	0.4173	0.3082	STK25_HUMAN, PHOCN_HUMAN, STRN3_HUMAN, STK24_HUMAN, STRN_HUMAN, 2AAA_HUMAN, PDC10_HUMAN, PP2AB_HUMAN, 2AAB_HUMAN, CT2NL_HUMAN
core_68	10	0.4201	0.2976	STK25_HUMAN, PHOCN_HUMAN, STRN3_HUMAN, STK24_HUMAN, STRN_HUMAN, 2AAA_HUMAN, PDC10_HUMAN, PP2AA_HUMAN, 2AAB_HUMAN, CT2NL_HUMAN
core_69	10	0.5817	0.3531	TCPG_HUMAN, TCPA_HUMAN, TCPZ_HUMAN, TCPB_HUMAN, TCPH_HUMAN, PP2AB_HUMAN, PHOCN_HUMAN, STRN_HUMAN, STRN3_HUMAN, STK24_HUMAN
core_70	10	0.6748	0.2372	CDKA1_HUMAN, HDAC1_HUMAN, RBBP7_HUMAN, MTA2_HUMAN, P66B_HUMAN, CHD4_HUMAN, MBD3_HUMAN, MTA1_HUMAN, PKCB1_HUMAN, HDAC2_HUMAN
core_71	10	0.5852	0.3422	TCPG_HUMAN, TCPA_HUMAN, TCPZ_HUMAN, TCPB_HUMAN, TCPH_HUMAN, PP2AA_HUMAN, STRN3_HUMAN, PHOCN_HUMAN, STRN_HUMAN, STK24_HUMAN
core_72	10	0.5803	0.3444	PHOCN_HUMAN, STRN3_HUMAN, STRN_HUMAN, STK24_HUMAN, PP2AB_HUMAN, TCPB_HUMAN, TCPA_HUMAN, TCPQ_HUMAN, TCPE_HUMAN, TCPH_HUMAN
core_73	10	0.4846	0.3094	PHOCN_HUMAN, STRN3_HUMAN, STRN_HUMAN, STK24_HUMAN, PP2AB_HUMAN, TCPB_HUMAN, TCPA_HUMAN, TCPQ_HUMAN, TCPE_HUMAN, CTTB2_HUMAN
core_74	10	0.5845	0.3383	PHOCN_HUMAN, STRN3_HUMAN, STRN_HUMAN, STK24_HUMAN, PP2AB_HUMAN, TCPB_HUMAN, TCPA_HUMAN, TCPQ_HUMAN, TCPZ_HUMAN, TCPH_HUMAN
core_75	10	0.4908	0.3055	PHOCN_HUMAN, STRN3_HUMAN, STRN_HUMAN, STK24_HUMAN, PP2AB_HUMAN, TCPB_HUMAN, TCPA_HUMAN, TCPQ_HUMAN, TCPZ_HUMAN, CTTB2_HUMAN
core_76	10	0.488	0.3006	PHOCN_HUMAN, STRN3_HUMAN, STRN_HUMAN, STK24_HUMAN, PP2AA_HUMAN, TCPB_HUMAN, CTTB2_HUMAN, TCPQ_HUMAN, TCPA_HUMAN, TCPE_HUMAN
core_77	10	0.4944	0.2976	PHOCN_HUMAN, STRN3_HUMAN, STRN_HUMAN, STK24_HUMAN, PP2AA_HUMAN, TCPB_HUMAN, CTTB2_HUMAN, TCPQ_HUMAN, TCPA_HUMAN, TCPZ_HUMAN
core_78	10	0.5835	0.3382	PHOCN_HUMAN, STRN3_HUMAN, STRN_HUMAN, STK24_HUMAN, PP2AA_HUMAN, TCPH_HUMAN, TCPB_HUMAN, TCPQ_HUMAN, TCPA_HUMAN, TCPE_HUMAN
core_79	10	0.5879	0.3332	PHOCN_HUMAN, STRN3_HUMAN, STRN_HUMAN, STK24_HUMAN, PP2AA_HUMAN, TCPH_HUMAN, TCPB_HUMAN, TCPQ_HUMAN, TCPA_HUMAN, TCPZ_HUMAN
core_80	10	0.417	0.2435	SIKE1_HUMAN, FGOP2_HUMAN, PHOCN_HUMAN, STRN3_HUMAN, STRN_HUMAN, FA40B_HUMAN, FA40A_HUMAN, T3JAM_HUMAN, PP2AA_HUMAN, STK24_HUMAN
core_81	9	0.6229	0.2419	MBD2_HUMAN, HDAC1_HUMAN, HDAC2_HUMAN, MTA2_HUMAN, RBBP7_HUMAN, P66B_HUMAN, CDKA1_HUMAN, MBD3_HUMAN, PKCB1_HUMAN
core_82	9	0.7074	0.3153	MBD2_HUMAN, HDAC1_HUMAN, HDAC2_HUMAN, MTA2_HUMAN, RBBP7_HUMAN, MB3L1_HUMAN, RBBP4_HUMAN, MBD3_HUMAN, CHD3_HUMAN
core_83	9	0.6479	0.4197	CSN6_HUMAN, CSN5_HUMAN, CSN7A_HUMAN, CSN3_HUMAN, CSN4_HUMAN, CSN2_HUMAN, NEDD8_HUMAN, CUL1_HUMAN, DDB1_HUMAN
core_84	9	0.5815	0.4594	CDC23_HUMAN, CDC27_HUMAN, CDC20_HUMAN, APC4_HUMAN, CDC16_HUMAN, BUB1B_HUMAN, APC7_HUMAN, ANC2_HUMAN, APC1_HUMAN
core_85	9	0.351	0.2635	ARPC2_HUMAN, CAZA2_HUMAN, SYNPO_HUMAN, MYH9_HUMAN, MYO5C_HUMAN, MYO19_HUMAN, COR1B_HUMAN, PP1B_HUMAN, ANLN_HUMAN
core_86	9	0.3591	0.3066	ARPC2_HUMAN, CAZA2_HUMAN, SYNPO_HUMAN, MYH9_HUMAN, MYO5C_HUMAN, MYO19_HUMAN, COR1B_HUMAN, PP1B_HUMAN, IQGA1_HUMAN
core_87	9	0.5052	0.4755	APC16_HUMAN, CDC27_HUMAN, APC4_HUMAN, CDC16_HUMAN, APC7_HUMAN, CDC23_HUMAN, CDC20_HUMAN, APC1_HUMAN, APC5_HUMAN
core_88	9	0.4336	0.4277	APC16_HUMAN, CDC27_HUMAN, APC4_HUMAN, CDC16_HUMAN, APC7_HUMAN, CDC23_HUMAN, CDC20_HUMAN, APC1_HUMAN, CDC26_HUMAN
core_89	9	0.2434	0.2895	MYO1C_HUMAN, MYH9_HUMAN, CDK2_HUMAN, DREB_HUMAN, LIMA1_HUMAN, MY18A_HUMAN, SYNPO_HUMAN, PP1B_HUMAN, COR1C_HUMAN
core_90	9	0.6565	0.3872	CUL4A_HUMAN, DDB1_HUMAN, CUL4B_HUMAN, CSN6_HUMAN, CSN5_HUMAN, CSN7A_HUMAN, CSN3_HUMAN, DDA1_HUMAN, VPRBP_HUMAN
core_91	9	0.6076	0.3366	CUL4A_HUMAN, DDB1_HUMAN, CUL4B_HUMAN, CSN6_HUMAN, CSN5_HUMAN, CSN7A_HUMAN, CSN3_HUMAN, DDA1_HUMAN, DDB2_HUMAN
core_92	9	0.7435	0.4048	CSN7B_HUMAN, CSN5_HUMAN, CSN4_HUMAN, CSN2_HUMAN, CUL4A_HUMAN, CSN3_HUMAN, CSN1_HUMAN, CSN6_HUMAN, DDB1_HUMAN
core_93	9	0.3615	0.2347	STRN4_HUMAN, STRN3_HUMAN, STRN_HUMAN, PHOCN_HUMAN, FA40A_HUMAN, RASF3_HUMAN, SIKE1_HUMAN, SLMAP_HUMAN, FGOP2_HUMAN
core_94	9	0.648	0.2952	MTA3_HUMAN, HDAC1_HUMAN, HDAC2_HUMAN, MTA2_HUMAN, CHD3_HUMAN, RBBP4_HUMAN, ESR1_HUMAN, RBBP7_HUMAN, MTA1_HUMAN
core_95	9	0.7667	0.3583	MTA3_HUMAN, HDAC1_HUMAN, HDAC2_HUMAN, MTA2_HUMAN, CHD3_HUMAN, RBBP4_HUMAN, MBD3_HUMAN, KDM1A_HUMAN, MTA1_HUMAN
core_96	9	0.684	0.2502	MTA3_HUMAN, HDAC1_HUMAN, HDAC2_HUMAN, P66A_HUMAN, MBD3_HUMAN, CDKA1_HUMAN, RBBP7_HUMAN, CHD4_HUMAN, MTA1_HUMAN
core_97	9	0.6037	0.3707	DCA11_HUMAN, CSN7A_HUMAN, DDB1_HUMAN, CUL4A_HUMAN, CSN5_HUMAN, CSN3_HUMAN, CSN6_HUMAN, CUL4B_HUMAN, DDA1_HUMAN
core_98	9	0.5749	0.3751	TCPG_HUMAN, TCPA_HUMAN, TCPZ_HUMAN, TCPD_HUMAN, TCPH_HUMAN, PP2AB_HUMAN, STRN3_HUMAN, STRN_HUMAN, STK24_HUMAN
core_99	9	0.579	0.3553	TCPG_HUMAN, TCPA_HUMAN, TCPZ_HUMAN, TCPD_HUMAN, TCPH_HUMAN, PP2AA_HUMAN, STRN3_HUMAN, STRN_HUMAN, STK24_HUMAN
core_100	9	0.6729	0.3645	EIF3F_HUMAN, EIF3B_HUMAN, EIF3A_HUMAN, EIF3H_HUMAN, EIF3I_HUMAN, EIF3D_HUMAN, EIF3C_HUMAN, EIF3G_HUMAN, UBP3_HUMAN
core_101	9	0.6343	0.2678	MBD3_HUMAN, HDAC1_HUMAN, MTA1_HUMAN, HDAC2_HUMAN, MTA2_HUMAN, RBBP4_HUMAN, PARK7_HUMAN, RBBP7_HUMAN, P66B_HUMAN
core_102	9	0.7424	0.3095	MBD3_HUMAN, HDAC1_HUMAN, MTA1_HUMAN, HDAC2_HUMAN, MTA2_HUMAN, RBBP4_HUMAN, CHD3_HUMAN, MB3L1_HUMAN, RBBP7_HUMAN
core_103	9	0.6679	0.2487	CDKA1_HUMAN, HDAC1_HUMAN, RBBP7_HUMAN, P66A_HUMAN, PKCB1_HUMAN, MBD3_HUMAN, CHD4_HUMAN, MTA1_HUMAN, HDAC2_HUMAN
core_104	9	0.7396	0.2422	CHD5_HUMAN, MTA2_HUMAN, CHD4_HUMAN, P66B_HUMAN, HDAC1_HUMAN, MBD3_HUMAN, RBBP7_HUMAN, MTA1_HUMAN, HDAC2_HUMAN
core_105	9	0.4659	0.286	PHOCN_HUMAN, STRN3_HUMAN, STRN_HUMAN, STK24_HUMAN, PP2AA_HUMAN, T3JAM_HUMAN, TCPE_HUMAN, TCPQ_HUMAN, TCPA_HUMAN
core_106	9	0.7025	0.3353	H31_HUMAN, HDAC1_HUMAN, HDAC2_HUMAN, RBBP4_HUMAN, RBBP7_HUMAN, MTA2_HUMAN, CHD3_HUMAN, CHD4_HUMAN, P66B_HUMAN
core_107	8	0.8001	0.4223	MEPCE_HUMAN, PRP4_HUMAN, SNUT2_HUMAN, SNUT1_HUMAN, DDX23_HUMAN, PRP6_HUMAN, U520_HUMAN, PRP8_HUMAN
core_108	8	0.627	0.244	MBD2_HUMAN, HDAC1_HUMAN, HDAC2_HUMAN, MTA2_HUMAN, RBBP7_HUMAN, P66B_HUMAN, CDKA1_HUMAN, HM20A_HUMAN
core_109	8	0.7492	0.3854	MBD2_HUMAN, HDAC1_HUMAN, HDAC2_HUMAN, MTA2_HUMAN, RBBP7_HUMAN, SIN3A_HUMAN, RBBP4_HUMAN, MB3L1_HUMAN
core_110	8	0.6012	0.2697	MBD2_HUMAN, HDAC1_HUMAN, HDAC2_HUMAN, P66A_HUMAN, CDKA1_HUMAN, RBBP7_HUMAN, PKCB1_HUMAN, MBD3_HUMAN
core_111	8	0.3392	0.338	ZRAN1_HUMAN, STRN3_HUMAN, STRN_HUMAN, PHOCN_HUMAN, SLMAP_HUMAN, FGOP2_HUMAN, FA40A_HUMAN, FA40B_HUMAN
core_112	8	0.2508	0.2614	CT2NL_HUMAN, PHOCN_HUMAN, STRN3_HUMAN, ZRAN1_HUMAN, STRN_HUMAN, FA40A_HUMAN, CTTB2_HUMAN, FA40B_HUMAN
core_113	8	0.615	0.569	COPB2_HUMAN, COPG1_HUMAN, COPA_HUMAN, COPB_HUMAN, COPG2_HUMAN, NUDC1_HUMAN, COPZ1_HUMAN, COPD_HUMAN
core_114	8	0.7534	0.4727	IMB1_HUMAN, NU153_HUMAN, NU107_HUMAN, SEH1_HUMAN, UBC9_HUMAN, NXF1_HUMAN, RAGP1_HUMAN, RBP2_HUMAN
core_115	8	0.7425	0.3989	IMB1_HUMAN, NU153_HUMAN, NU107_HUMAN, SEH1_HUMAN, UBC9_HUMAN, SUMO1_HUMAN, RAGP1_HUMAN, RBP2_HUMAN
core_116	8	0.5233	0.458	CDC16_HUMAN, CDC27_HUMAN, CDC20_HUMAN, APC4_HUMAN, MD2L1_HUMAN, BUB1B_HUMAN, ANC2_HUMAN, APC1_HUMAN
core_117	8	0.5361	0.3831	CDC16_HUMAN, CDC27_HUMAN, CDC20_HUMAN, APC4_HUMAN, APC11_HUMAN, ANC2_HUMAN, APC1_HUMAN, FZR_HUMAN
core_118	8	0.5153	0.3833	CDC16_HUMAN, CDC27_HUMAN, CDC20_HUMAN, APC4_HUMAN, APC11_HUMAN, ANC2_HUMAN, APC1_HUMAN, APC10_HUMAN
core_119	8	0.2927	0.3372	NEDD1_HUMAN, TBG1_HUMAN, SCAFB_HUMAN, GCP2_HUMAN, MZT1_HUMAN, GCP5_HUMAN, GCP4_HUMAN, MZT2A_HUMAN
core_120	8	0.3176	0.3185	NEDD1_HUMAN, TBG1_HUMAN, SCAFB_HUMAN, GCP2_HUMAN, MZT1_HUMAN, GCP5_HUMAN, GCP4_HUMAN, GCP6_HUMAN
core_121	8	0.3271	0.4261	NEDD1_HUMAN, TBG1_HUMAN, SCAFB_HUMAN, GCP2_HUMAN, MZT1_HUMAN, GCP5_HUMAN, GCP4_HUMAN, GCP3_HUMAN
core_122	8	0.331	0.3438	NEDD1_HUMAN, TBG1_HUMAN, SCAFB_HUMAN, GCP2_HUMAN, MZT1_HUMAN, GCP5_HUMAN, GCP4_HUMAN, NDK7_HUMAN
core_123	8	0.2684	0.3215	M3K3_HUMAN, IQGA1_HUMAN, FLNA_HUMAN, MYH9_HUMAN, DREB_HUMAN, LIMA1_HUMAN, MYO1C_HUMAN, COR1C_HUMAN
core_124	8	0.2545	0.2962	M3K3_HUMAN, IQGA1_HUMAN, FLNA_HUMAN, MYH9_HUMAN, DREB_HUMAN, LIMA1_HUMAN, PP1G_HUMAN, COR1C_HUMAN
core_125	8	0.3094	0.3222	LIMA1_HUMAN, DREB_HUMAN, RIPK3_HUMAN, IQGA1_HUMAN, FLNA_HUMAN, PP1G_HUMAN, PP1B_HUMAN, COR1C_HUMAN
core_126	8	0.2572	0.3215	LIMA1_HUMAN, DREB_HUMAN, SYNPO_HUMAN, CDK2_HUMAN, MYH9_HUMAN, MY18A_HUMAN, ARP5L_HUMAN, ARC1B_HUMAN
core_127	8	0.3008	0.2509	LIMA1_HUMAN, DREB_HUMAN, SYNPO_HUMAN, CDK2_HUMAN, MYH9_HUMAN, PP1G_HUMAN, PP1B_HUMAN, COR1C_HUMAN
core_128	8	0.7485	0.4038	DX39B_HUMAN, THOC4_HUMAN, THOC2_HUMAN, THOC7_HUMAN, THOC5_HUMAN, THOC1_HUMAN, THOC6_HUMAN, BCLF1_HUMAN
core_129	8	0.7354	0.4411	DX39B_HUMAN, THOC4_HUMAN, THOC2_HUMAN, THOC7_HUMAN, THOC5_HUMAN, THOC1_HUMAN, THOC6_HUMAN, CQ085_HUMAN
core_130	8	0.7342	0.3732	DX39B_HUMAN, THOC4_HUMAN, THOC2_HUMAN, THOC7_HUMAN, THOC5_HUMAN, THOC1_HUMAN, THOC3_HUMAN, BCLF1_HUMAN
core_131	8	0.2197	0.3144	MYO1C_HUMAN, MYH9_HUMAN, CDK2_HUMAN, DREB_HUMAN, LIMA1_HUMAN, MY18A_HUMAN, SYNPO_HUMAN, ARC1B_HUMAN
core_132	8	0.2811	0.3168	MYO1C_HUMAN, RIPK3_HUMAN, IQGA1_HUMAN, LIMA1_HUMAN, PP1B_HUMAN, FLNA_HUMAN, COR1C_HUMAN, DREB_HUMAN
core_133	8	0.6069	0.3415	CUL4A_HUMAN, DDB1_HUMAN, CUL4B_HUMAN, CSN6_HUMAN, CSN5_HUMAN, CSN7A_HUMAN, RBX1_HUMAN, DDB2_HUMAN
core_134	8	0.6208	0.3891	CUL4A_HUMAN, DDB1_HUMAN, CUL4B_HUMAN, CSN6_HUMAN, CSN5_HUMAN, CSN7A_HUMAN, RBX1_HUMAN, NEDD8_HUMAN
core_135	8	0.7684	0.464	CUL4A_HUMAN, DDB1_HUMAN, CUL4B_HUMAN, CSN6_HUMAN, CSN5_HUMAN, ERCC8_HUMAN, CSN4_HUMAN, CSN3_HUMAN
core_136	8	0.3992	0.2361	STRN4_HUMAN, STRN3_HUMAN, STRN_HUMAN, CRCM_HUMAN, PDC10_HUMAN, FA40A_HUMAN, 2AAA_HUMAN, STK24_HUMAN
core_137	8	0.4131	0.2834	STRN4_HUMAN, STRN3_HUMAN, STRN_HUMAN, PHOCN_HUMAN, DYL1_HUMAN, 2AAA_HUMAN, T3JAM_HUMAN, STK24_HUMAN
core_138	8	0.312	0.252	STRN4_HUMAN, STRN3_HUMAN, STRN_HUMAN, PHOCN_HUMAN, FA40A_HUMAN, ZRAN1_HUMAN, CTTB2_HUMAN, CT2NL_HUMAN
core_139	8	0.3669	0.3204	STRN4_HUMAN, STRN3_HUMAN, STRN_HUMAN, PHOCN_HUMAN, FA40A_HUMAN, ZRAN1_HUMAN, SLMAP_HUMAN, FGOP2_HUMAN
core_140	8	0.6201	0.2533	MTA3_HUMAN, HDAC1_HUMAN, HDAC2_HUMAN, P66A_HUMAN, MBD3_HUMAN, CDKA1_HUMAN, RBBP7_HUMAN, MBD2_HUMAN
core_141	8	0.6744	0.4177	TCPG_HUMAN, TCPA_HUMAN, TCPZ_HUMAN, TCPD_HUMAN, TCPH_HUMAN, PP2AB_HUMAN, PP4C_HUMAN, 2ABD_HUMAN
core_142	8	0.6459	0.3983	TCPG_HUMAN, TCPA_HUMAN, TCPZ_HUMAN, TCPD_HUMAN, TCPH_HUMAN, PP2AB_HUMAN, 2ABB_HUMAN, PP4C_HUMAN
core_143	8	0.6502	0.3668	TCPG_HUMAN, TCPA_HUMAN, TCPZ_HUMAN, TCPD_HUMAN, TCPH_HUMAN, PP2AA_HUMAN, PP4C_HUMAN, 2ABB_HUMAN
core_144	8	0.6791	0.384	TCPG_HUMAN, TCPA_HUMAN, TCPZ_HUMAN, TCPD_HUMAN, TCPH_HUMAN, PP2AA_HUMAN, 2ABD_HUMAN, PP4C_HUMAN
core_145	8	0.8095	0.5641	NUP88_HUMAN, NU107_HUMAN, NXF1_HUMAN, SEH1_HUMAN, IMB1_HUMAN, RAE1L_HUMAN, NU153_HUMAN, NU214_HUMAN
core_146	8	0.8173	0.5776	NUP88_HUMAN, NU107_HUMAN, NXF1_HUMAN, SEH1_HUMAN, IMB1_HUMAN, RAE1L_HUMAN, NU153_HUMAN, NUP98_HUMAN
core_147	8	0.6634	0.4079	TCPG_HUMAN, TCPA_HUMAN, TCPZ_HUMAN, TCPD_HUMAN, TCPH_HUMAN, PP2AA_HUMAN, STRN3_HUMAN, PTPA_HUMAN
core_148	8	0.3943	0.2497	STK25_HUMAN, PHOCN_HUMAN, STRN3_HUMAN, STK24_HUMAN, STRN_HUMAN, TCPA_HUMAN, CTTB2_HUMAN, PP2AB_HUMAN
core_149	8	0.3989	0.2263	STK25_HUMAN, PHOCN_HUMAN, STRN3_HUMAN, STK24_HUMAN, STRN_HUMAN, TCPA_HUMAN, CTTB2_HUMAN, PP2AA_HUMAN
core_150	8	0.6182	0.3474	TCPG_HUMAN, TCPA_HUMAN, TCPZ_HUMAN, TCPD_HUMAN, TCPH_HUMAN, PP2AA_HUMAN, 2ABG_HUMAN, 2ABB_HUMAN
core_151	8	0.7174	0.3465	EIF3F_HUMAN, EIF3B_HUMAN, EIF3A_HUMAN, EIF3H_HUMAN, EIF3I_HUMAN, EIF3D_HUMAN, EIF3J_HUMAN, EIF3K_HUMAN
core_152	8	0.6825	0.4497	TCPG_HUMAN, TCPA_HUMAN, TCPZ_HUMAN, TCPB_HUMAN, TCPH_HUMAN, PP2AB_HUMAN, 2ABD_HUMAN, PP4C_HUMAN
core_153	8	0.6556	0.4246	TCPG_HUMAN, TCPA_HUMAN, TCPZ_HUMAN, TCPB_HUMAN, TCPH_HUMAN, PP2AB_HUMAN, 2ABB_HUMAN, PP4C_HUMAN
core_154	8	0.6624	0.315	SIN3A_HUMAN, HDAC1_HUMAN, HDAC2_HUMAN, RBBP4_HUMAN, RBBP7_HUMAN, MTA2_HUMAN, ESR1_HUMAN, MTA1_HUMAN
core_155	8	0.7815	0.3588	SIN3A_HUMAN, HDAC1_HUMAN, HDAC2_HUMAN, MB3L1_HUMAN, MTA1_HUMAN, MTA2_HUMAN, RBBP4_HUMAN, RBBP7_HUMAN
core_156	8	0.6603	0.3825	TCPG_HUMAN, TCPA_HUMAN, TCPZ_HUMAN, TCPB_HUMAN, TCPH_HUMAN, PP2AA_HUMAN, PP4C_HUMAN, 2ABB_HUMAN
core_157	8	0.7114	0.3166	SUMO2_HUMAN, MTA1_HUMAN, HDAC1_HUMAN, MTA2_HUMAN, CHD4_HUMAN, CHD3_HUMAN, RBBP7_HUMAN, P66B_HUMAN
core_158	8	0.712	0.2912	SUMO2_HUMAN, PKCB1_HUMAN, HDAC1_HUMAN, CHD4_HUMAN, MTA1_HUMAN, RBBP7_HUMAN, MTA2_HUMAN, P66B_HUMAN
core_159	8	0.6875	0.4008	TCPG_HUMAN, TCPA_HUMAN, TCPZ_HUMAN, TCPB_HUMAN, TCPH_HUMAN, PP2AA_HUMAN, 2ABD_HUMAN, PP4C_HUMAN
core_160	8	0.668	0.414	TCPG_HUMAN, TCPA_HUMAN, TCPZ_HUMAN, TCPB_HUMAN, TCPH_HUMAN, PP2AA_HUMAN, STRN3_HUMAN, PTPA_HUMAN
core_161	8	0.6704	0.3846	TCPH_HUMAN, TCPQ_HUMAN, TCPZ_HUMAN, TCPA_HUMAN, TCPB_HUMAN, PP2AA_HUMAN, PTPA_HUMAN, STRN3_HUMAN
core_162	8	0.6641	0.3868	TCPH_HUMAN, TCPQ_HUMAN, TCPZ_HUMAN, TCPA_HUMAN, TCPB_HUMAN, PP2AA_HUMAN, PP4C_HUMAN, 2ABB_HUMAN
core_163	8	0.694	0.4124	TCPH_HUMAN, TCPQ_HUMAN, TCPZ_HUMAN, TCPA_HUMAN, TCPB_HUMAN, PP2AA_HUMAN, 2ABD_HUMAN, PP4C_HUMAN
core_164	8	0.6307	0.3557	TCPH_HUMAN, TCPQ_HUMAN, TCPZ_HUMAN, TCPA_HUMAN, TCPB_HUMAN, PP2AA_HUMAN, 2ABG_HUMAN, 2ABB_HUMAN
core_165	8	0.689	0.4607	TCPH_HUMAN, TCPQ_HUMAN, TCPZ_HUMAN, TCPA_HUMAN, TCPB_HUMAN, PP2AB_HUMAN, 2ABD_HUMAN, PP4C_HUMAN
core_166	8	0.6595	0.4256	TCPH_HUMAN, TCPQ_HUMAN, TCPZ_HUMAN, TCPA_HUMAN, TCPB_HUMAN, PP2AB_HUMAN, 2ABB_HUMAN, PP4C_HUMAN
core_167	8	0.6866	0.4927	TCPH_HUMAN, TCPE_HUMAN, TCPA_HUMAN, TCPB_HUMAN, TCPQ_HUMAN, PP2AB_HUMAN, 2ABD_HUMAN, PP4C_HUMAN
core_168	8	0.6577	0.4553	TCPH_HUMAN, TCPE_HUMAN, TCPA_HUMAN, TCPB_HUMAN, TCPQ_HUMAN, PP2AB_HUMAN, 2ABB_HUMAN, PP4C_HUMAN
core_169	8	0.6707	0.4104	TCPH_HUMAN, TCPE_HUMAN, TCPA_HUMAN, TCPB_HUMAN, TCPQ_HUMAN, PP2AA_HUMAN, PTPA_HUMAN, STRN3_HUMAN
core_170	8	0.6621	0.4098	TCPH_HUMAN, TCPE_HUMAN, TCPA_HUMAN, TCPB_HUMAN, TCPQ_HUMAN, PP2AA_HUMAN, PP4C_HUMAN, 2ABB_HUMAN
core_171	8	0.6913	0.4376	TCPH_HUMAN, TCPE_HUMAN, TCPA_HUMAN, TCPB_HUMAN, TCPQ_HUMAN, PP2AA_HUMAN, 2ABD_HUMAN, PP4C_HUMAN
core_172	8	0.6356	0.3835	TCPH_HUMAN, TCPE_HUMAN, TCPA_HUMAN, TCPB_HUMAN, TCPQ_HUMAN, PP2AA_HUMAN, 2ABG_HUMAN, 2ABB_HUMAN
core_173	8	0.6268	0.348	TCPG_HUMAN, TCPA_HUMAN, TCPZ_HUMAN, TCPB_HUMAN, TCPH_HUMAN, PP2AA_HUMAN, 2ABG_HUMAN, 2ABB_HUMAN
core_174	8	0.4435	0.2826	PHOCN_HUMAN, STRN3_HUMAN, STRN_HUMAN, STK24_HUMAN, PP2AA_HUMAN, T3JAM_HUMAN, TCPQ_HUMAN, FGOP2_HUMAN
core_175	8	0.4915	0.4447	UBP4_HUMAN, UBP15_HUMAN, SART3_HUMAN, PRP4_HUMAN, NAA38_HUMAN, LSM4_HUMAN, LSM2_HUMAN, LSM6_HUMAN
core_176	8	0.8369	0.5649	PRP4B_HUMAN, U520_HUMAN, PRP8_HUMAN, PRP6_HUMAN, DDX23_HUMAN, SNUT2_HUMAN, SNR40_HUMAN, U5S1_HUMAN
core_177	8	0.8401	0.5164	PRP4B_HUMAN, U520_HUMAN, PRP8_HUMAN, PRP6_HUMAN, DDX23_HUMAN, SNUT2_HUMAN, SNR40_HUMAN, PRP4_HUMAN
core_178	8	0.8289	0.4693	PRP4B_HUMAN, U520_HUMAN, PRP8_HUMAN, PRP6_HUMAN, DDX23_HUMAN, SNUT2_HUMAN, SNUT1_HUMAN, PRP4_HUMAN
core_179	8	0.8392	0.4882	CD2B2_HUMAN, PRP6_HUMAN, SNUT2_HUMAN, U520_HUMAN, DDX23_HUMAN, PRP8_HUMAN, SNR40_HUMAN, U5S1_HUMAN
core_180	7	0.6678	0.5274	H31_HUMAN, HAT1_HUMAN, H4_HUMAN, RBBP4_HUMAN, ASF1A_HUMAN, NASP_HUMAN, ASF1B_HUMAN
core_181	7	0.5929	0.4495	EIF3L_HUMAN, EIF3A_HUMAN, EIF3E_HUMAN, VCAM1_HUMAN, EIF3D_HUMAN, EIF3I_HUMAN, EIF3B_HUMAN
core_182	7	0.5439	0.3764	MO4L2_HUMAN, HDAC1_HUMAN, MO4L1_HUMAN, HDAC2_HUMAN, RBBP7_HUMAN, SIN3B_HUMAN, PHF12_HUMAN
core_183	7	0.5495	0.3643	MO4L2_HUMAN, HDAC1_HUMAN, SIN3A_HUMAN, RBBP7_HUMAN, PHF12_HUMAN, SIN3B_HUMAN, HDAC2_HUMAN
core_184	7	0.3342	0.2486	LTOR2_HUMAN, RPTOR_HUMAN, RRAGC_HUMAN, CG059_HUMAN, HBXIP_HUMAN, LTOR1_HUMAN, RRAGA_HUMAN
core_185	7	0.8076	0.3724	MEPCE_HUMAN, PRP4_HUMAN, SNUT2_HUMAN, SNUT1_HUMAN, DDX23_HUMAN, PRP6_HUMAN, PRPF3_HUMAN
core_186	7	0.5096	0.3936	MEPCE_HUMAN, PRP4_HUMAN, LSM4_HUMAN, SART3_HUMAN, LSM2_HUMAN, UBP15_HUMAN, UBP4_HUMAN
core_187	7	0.3519	0.2475	LTOR2_HUMAN, RPTOR_HUMAN, RRAGC_HUMAN, CG059_HUMAN, HBXIP_HUMAN, LTOR1_HUMAN, RRAGB_HUMAN
core_188	7	0.6045	0.2599	MBD2_HUMAN, HDAC1_HUMAN, HDAC2_HUMAN, P66A_HUMAN, CDKA1_HUMAN, RBBP7_HUMAN, HM20A_HUMAN
core_189	7	0.6765	0.4842	RL10_HUMAN, EIF3I_HUMAN, EIF3L_HUMAN, EIF3A_HUMAN, EIF3E_HUMAN, EIF3G_HUMAN, EIF3C_HUMAN
core_190	7	0.3477	0.3653	ZRAN1_HUMAN, STRN3_HUMAN, STRN_HUMAN, PHOCN_HUMAN, SLMAP_HUMAN, FGOP2_HUMAN, 2AAB_HUMAN
core_191	7	0.5866	0.4321	COPB2_HUMAN, COPG1_HUMAN, COPA_HUMAN, COPB_HUMAN, COPG2_HUMAN, NUDC1_HUMAN, COPE_HUMAN
core_192	7	0.7413	0.5668	IMB1_HUMAN, NU153_HUMAN, NU107_HUMAN, SEH1_HUMAN, UBC9_HUMAN, NUP93_HUMAN, NU205_HUMAN
core_193	7	0.7413	0.5586	IMB1_HUMAN, NU153_HUMAN, NU107_HUMAN, SEH1_HUMAN, UBC9_HUMAN, NXF1_HUMAN, NUP98_HUMAN
core_194	7	0.7353	0.5257	IMB1_HUMAN, NU153_HUMAN, NU107_HUMAN, SEH1_HUMAN, UBC9_HUMAN, NXF1_HUMAN, NU214_HUMAN
core_195	7	0.7386	0.5665	IMB1_HUMAN, NU153_HUMAN, NU107_HUMAN, SEH1_HUMAN, UBC9_HUMAN, NXF1_HUMAN, NU205_HUMAN
core_196	7	0.4488	0.3982	ASH2L_HUMAN, WDR5_HUMAN, RBBP5_HUMAN, NCOA6_HUMAN, KDM6A_HUMAN, PAXI1_HUMAN, MLL2_HUMAN
core_197	7	0.4488	0.4287	ASH2L_HUMAN, WDR5_HUMAN, RBBP5_HUMAN, NCOA6_HUMAN, KDM6A_HUMAN, PAXI1_HUMAN, MLL3_HUMAN
core_198	7	0.5365	0.3688	ING2_HUMAN, SIN3A_HUMAN, SAP30_HUMAN, HDAC1_HUMAN, RBBP7_HUMAN, RBBP4_HUMAN, HDAC2_HUMAN
core_199	7	0.5629	0.4039	LSM7_HUMAN, LSM4_HUMAN, LSM2_HUMAN, UBP4_HUMAN, SART3_HUMAN, PRP4_HUMAN, MEPCE_HUMAN
core_200	7	0.5584	0.4368	LSM7_HUMAN, LSM4_HUMAN, LSM2_HUMAN, UBP4_HUMAN, SART3_HUMAN, PRP4_HUMAN, LSM6_HUMAN
core_201	7	0.5935	0.4394	CDC16_HUMAN, CDC27_HUMAN, CDC20_HUMAN, MDC1_HUMAN, APC5_HUMAN, APC7_HUMAN, APC1_HUMAN
core_202	7	0.5704	0.4525	CSN6_HUMAN, CSN5_HUMAN, CSN7A_HUMAN, RBX1_HUMAN, NEDD8_HUMAN, CUL1_HUMAN, DDB1_HUMAN
core_203	7	0.6446	0.4238	TCPG_HUMAN, TCPA_HUMAN, TCPZ_HUMAN, TCPB_HUMAN, TCPH_HUMAN, HDAC1_HUMAN, DDB2_HUMAN
core_204	7	0.6496	0.5274	NASP_HUMAN, H4_HUMAN, HAT1_HUMAN, RBBP4_HUMAN, ASF1A_HUMAN, H33_HUMAN, ASF1B_HUMAN
core_205	7	0.3208	0.3577	NEDD1_HUMAN, TBG1_HUMAN, SCAFB_HUMAN, GCP2_HUMAN, MZT1_HUMAN, LG3BP_HUMAN, MZT2A_HUMAN
core_206	7	0.3484	0.3324	NEDD1_HUMAN, TBG1_HUMAN, SCAFB_HUMAN, GCP2_HUMAN, MZT1_HUMAN, LG3BP_HUMAN, GCP6_HUMAN
core_207	7	0.3713	0.4591	NEDD1_HUMAN, TBG1_HUMAN, SCAFB_HUMAN, GCP2_HUMAN, MZT1_HUMAN, LG3BP_HUMAN, GCP3_HUMAN
core_208	7	0.3495	0.3415	NEDD1_HUMAN, TBG1_HUMAN, SCAFB_HUMAN, GCP2_HUMAN, MZT1_HUMAN, LG3BP_HUMAN, NDK7_HUMAN
core_209	7	0.7941	0.6155	NEDD1_HUMAN, TBG1_HUMAN, TCPH_HUMAN, TCPA_HUMAN, TCPB_HUMAN, TCPQ_HUMAN, TCPE_HUMAN
core_210	7	0.7897	0.568	NEDD1_HUMAN, TBG1_HUMAN, TCPH_HUMAN, TCPA_HUMAN, TCPB_HUMAN, TCPQ_HUMAN, TCPZ_HUMAN
core_211	7	0.3711	0.3885	CDC23_HUMAN, CDC27_HUMAN, CDC20_HUMAN, APC4_HUMAN, CDC16_HUMAN, FZR_HUMAN, NEK2_HUMAN
core_212	7	0.5134	0.394	CDC23_HUMAN, CDC27_HUMAN, CDC20_HUMAN, APC4_HUMAN, CDC16_HUMAN, FZR_HUMAN, FBX5_HUMAN
core_213	7	0.7527	0.5607	NUP43_HUMAN, NU107_HUMAN, NU133_HUMAN, SEH1_HUMAN, NU153_HUMAN, IMB1_HUMAN, NU160_HUMAN
core_214	7	0.7602	0.5232	NUP43_HUMAN, NU107_HUMAN, NU133_HUMAN, SEH1_HUMAN, NU153_HUMAN, IMB1_HUMAN, NUP98_HUMAN
core_215	7	0.7032	0.5502	NUP43_HUMAN, NU107_HUMAN, NU133_HUMAN, SEH1_HUMAN, NU153_HUMAN, IMB1_HUMAN, NUP37_HUMAN
core_216	7	0.4385	0.4025	CCNB1_HUMAN, CDC20_HUMAN, CDC27_HUMAN, APC4_HUMAN, CDC16_HUMAN, ANC2_HUMAN, FZR_HUMAN
core_217	7	0.4386	0.3716	CCNB1_HUMAN, CDC20_HUMAN, CDC27_HUMAN, APC4_HUMAN, CDC16_HUMAN, ANC2_HUMAN, APC10_HUMAN
core_218	7	0.5657	0.451	EED_HUMAN, EZH2_HUMAN, SUZ12_HUMAN, RBBP4_HUMAN, HDAC1_HUMAN, RBBP7_HUMAN, HDAC2_HUMAN
core_219	7	0.5434	0.4442	TAF10_HUMAN, TAF9B_HUMAN, H31T_HUMAN, TAF13_HUMAN, TAF6_HUMAN, TAF1_HUMAN, TAF5_HUMAN
core_220	7	0.5801	0.4685	TAF10_HUMAN, KAD6_HUMAN, TBP_HUMAN, TAF5_HUMAN, TAF8_HUMAN, TAF1_HUMAN, TAF4_HUMAN
core_221	7	0.5681	0.4133	TAF10_HUMAN, KAD6_HUMAN, TBP_HUMAN, TAF5_HUMAN, TAF8_HUMAN, TAF1_HUMAN, TAF6_HUMAN
core_222	7	0.5663	0.4045	TAF10_HUMAN, KAD6_HUMAN, TBP_HUMAN, TAF5_HUMAN, TAF8_HUMAN, TAF1_HUMAN, TAF7_HUMAN
core_223	7	0.5734	0.5164	TAF10_HUMAN, KAD6_HUMAN, TBP_HUMAN, TAF5_HUMAN, TAF8_HUMAN, TAF12_HUMAN, TAF4_HUMAN
core_224	7	0.5697	0.4535	TAF10_HUMAN, KAD6_HUMAN, TBP_HUMAN, TAF5_HUMAN, TAF8_HUMAN, TAF12_HUMAN, TAF6_HUMAN
core_225	7	0.4724	0.5519	TAF10_HUMAN, KAD6_HUMAN, TBP_HUMAN, TAF5_HUMAN, TAF13_HUMAN, TAF1_HUMAN, TAF4_HUMAN
core_226	7	0.4549	0.5005	TAF10_HUMAN, KAD6_HUMAN, TBP_HUMAN, TAF5_HUMAN, TAF13_HUMAN, TAF1_HUMAN, TAF6_HUMAN
core_227	7	0.6177	0.4756	TAF10_HUMAN, KAD6_HUMAN, H31T_HUMAN, TAF5_HUMAN, TAF8_HUMAN, TAF1_HUMAN, TAF4_HUMAN
core_228	7	0.6003	0.4116	TAF10_HUMAN, KAD6_HUMAN, H31T_HUMAN, TAF5_HUMAN, TAF8_HUMAN, TAF1_HUMAN, TAF6_HUMAN
core_229	7	0.5838	0.4008	TAF10_HUMAN, KAD6_HUMAN, H31T_HUMAN, TAF5_HUMAN, TAF8_HUMAN, TAF1_HUMAN, TAF7_HUMAN
core_230	7	0.5988	0.4993	TAF10_HUMAN, KAD6_HUMAN, H31T_HUMAN, TAF5_HUMAN, TAF8_HUMAN, TAF12_HUMAN, TAF4_HUMAN
core_231	7	0.5898	0.4327	TAF10_HUMAN, KAD6_HUMAN, H31T_HUMAN, TAF5_HUMAN, TAF8_HUMAN, TAF12_HUMAN, TAF6_HUMAN
core_232	7	0.5228	0.5748	TAF10_HUMAN, KAD6_HUMAN, H31T_HUMAN, TAF5_HUMAN, TAF13_HUMAN, TAF1_HUMAN, TAF4_HUMAN
core_233	7	0.5	0.512	TAF10_HUMAN, KAD6_HUMAN, H31T_HUMAN, TAF5_HUMAN, TAF13_HUMAN, TAF1_HUMAN, TAF6_HUMAN
core_234	7	0.6182	0.4535	TAF10_HUMAN, MED26_HUMAN, TAF5_HUMAN, TBP_HUMAN, TAF1_HUMAN, TAF8_HUMAN, TAF4_HUMAN
core_235	7	0.6013	0.3976	TAF10_HUMAN, MED26_HUMAN, TAF5_HUMAN, TBP_HUMAN, TAF1_HUMAN, TAF8_HUMAN, TAF6_HUMAN
core_236	7	0.6012	0.3828	TAF10_HUMAN, MED26_HUMAN, TAF5_HUMAN, TBP_HUMAN, TAF1_HUMAN, TAF8_HUMAN, TAF7_HUMAN
core_237	7	0.507	0.5647	TAF10_HUMAN, MED26_HUMAN, TAF5_HUMAN, TBP_HUMAN, TAF1_HUMAN, TAF13_HUMAN, TAF4_HUMAN
core_238	7	0.4846	0.5073	TAF10_HUMAN, MED26_HUMAN, TAF5_HUMAN, TBP_HUMAN, TAF1_HUMAN, TAF13_HUMAN, TAF6_HUMAN
core_239	7	0.6496	0.2542	LOXL2_HUMAN, HDAC1_HUMAN, RBBP4_HUMAN, RBBP7_HUMAN, MTA2_HUMAN, SIN3A_HUMAN, MTA1_HUMAN
core_240	7	0.7683	0.7267	ARPC2_HUMAN, ARP3B_HUMAN, ARPC3_HUMAN, ARC1B_HUMAN, ARPC4_HUMAN, ARP2_HUMAN, ARP5L_HUMAN
core_241	7	0.802	0.8183	ARPC2_HUMAN, ARP3B_HUMAN, ARPC3_HUMAN, ARC1B_HUMAN, ARPC4_HUMAN, ARP2_HUMAN, ARPC5_HUMAN
core_242	7	0.3841	0.3914	SP1_HUMAN, RBBP4_HUMAN, HDAC1_HUMAN, BRCA1_HUMAN, CBP_HUMAN, ESR1_HUMAN, HDAC2_HUMAN
core_243	7	0.4729	0.5033	IKBA_HUMAN, NFKB2_HUMAN, NFKB1_HUMAN, TF65_HUMAN, FBW1A_HUMAN, IKBB_HUMAN, FBW1B_HUMAN
core_244	7	0.5745	0.4808	IKBA_HUMAN, NFKB2_HUMAN, NFKB1_HUMAN, TF65_HUMAN, FBW1A_HUMAN, IKBB_HUMAN, IKKB_HUMAN
core_245	7	0.6023	0.3894	RUXE_HUMAN, SMD2_HUMAN, SMD1_HUMAN, GEMI2_HUMAN, SMN_HUMAN, GEMI5_HUMAN, DDX20_HUMAN
core_246	7	0.5726	0.3843	RUXE_HUMAN, SMD2_HUMAN, RUXF_HUMAN, GEMI2_HUMAN, SMN_HUMAN, GEMI5_HUMAN, DDX20_HUMAN
core_247	7	0.5648	0.3623	CUL4A_HUMAN, DDB1_HUMAN, CUL4B_HUMAN, CSN6_HUMAN, RFWD2_HUMAN, CSN8_HUMAN, CSN2_HUMAN
core_248	7	0.6527	0.374	CUL4A_HUMAN, DDB1_HUMAN, CUL4B_HUMAN, CSN6_HUMAN, CSN5_HUMAN, CSN7A_HUMAN, DCAF4_HUMAN
core_249	7	0.725	0.325	MED24_HUMAN, MED1_HUMAN, MED16_HUMAN, MED12_HUMAN, FBXW7_HUMAN, MED4_HUMAN, MED14_HUMAN
core_250	7	0.6459	0.3911	MED24_HUMAN, MED1_HUMAN, MED16_HUMAN, HNF4A_HUMAN, MED10_HUMAN, MED14_HUMAN, MED23_HUMAN
core_251	7	0.5929	0.6801	ARC1A_HUMAN, ARPC3_HUMAN, ARPC5_HUMAN, ARPC2_HUMAN, ARP2_HUMAN, ARP3_HUMAN, DREB_HUMAN
core_252	7	0.7741	0.5686	TCPG_HUMAN, TCPA_HUMAN, TCPZ_HUMAN, TCPD_HUMAN, TCPH_HUMAN, TBG1_HUMAN, NEDD1_HUMAN
core_253	7	0.6144	0.3135	EIF3F_HUMAN, EIF3B_HUMAN, EIF3A_HUMAN, EIF3H_HUMAN, EIF3I_HUMAN, IF4G1_HUMAN, UBP3_HUMAN
core_254	7	0.7307	0.2856	EIF3F_HUMAN, EIF3B_HUMAN, EIF3A_HUMAN, EIF3H_HUMAN, EIF3I_HUMAN, IF4G1_HUMAN, EIF3J_HUMAN
core_255	7	0.6368	0.4151	TCPG_HUMAN, TCPA_HUMAN, TCPZ_HUMAN, TCPD_HUMAN, TCPH_HUMAN, HDAC1_HUMAN, DDB2_HUMAN
core_256	7	0.7105	0.4984	PRP31_HUMAN, PRPF3_HUMAN, MEPCE_HUMAN, PRP4_HUMAN, SART3_HUMAN, UBP4_HUMAN, SNUT2_HUMAN
core_257	7	0.5654	0.4631	PRP31_HUMAN, PRPF3_HUMAN, MEPCE_HUMAN, PRP4_HUMAN, SART3_HUMAN, UBP4_HUMAN, UBP15_HUMAN
core_258	7	0.4649	0.3454	ESR1_HUMAN, RBBP7_HUMAN, MTA2_HUMAN, HDAC2_HUMAN, HDAC1_HUMAN, RBBP4_HUMAN, BRCA1_HUMAN
core_259	7	0.5204	0.3774	RUXG_HUMAN, RUXF_HUMAN, RUXE_HUMAN, GEMI2_HUMAN, SMN_HUMAN, GEMI5_HUMAN, DDX20_HUMAN
core_260	7	0.4003	0.3309	CBP_HUMAN, RBBP7_HUMAN, HDAC2_HUMAN, HDAC1_HUMAN, RBBP4_HUMAN, BRCA1_HUMAN, ESR1_HUMAN
core_261	7	0.7021	0.2797	SUMO2_HUMAN, PKCB1_HUMAN, HDAC1_HUMAN, CHD4_HUMAN, MTA1_HUMAN, RBBP7_HUMAN, P66A_HUMAN
core_262	7	0.5352	0.354	SAP30_HUMAN, SIN3A_HUMAN, HDAC1_HUMAN, HDAC2_HUMAN, PHF12_HUMAN, RBBP7_HUMAN, SIN3B_HUMAN
core_263	7	0.6125	0.4103	EIF3D_HUMAN, EIF3E_HUMAN, VCAM1_HUMAN, EIF3A_HUMAN, EIF3I_HUMAN, DDX3X_HUMAN, EIF3B_HUMAN
core_264	7	0.5901	0.305	MBD3_HUMAN, HDAC1_HUMAN, MTA1_HUMAN, HDAC2_HUMAN, MTA2_HUMAN, RBBP4_HUMAN, ZEB2_HUMAN
core_265	7	0.4381	0.4702	EZH2_HUMAN, BRCA1_HUMAN, HDAC1_HUMAN, RBBP4_HUMAN, HDAC2_HUMAN, SUZ12_HUMAN, RBBP7_HUMAN
core_266	7	0.6266	0.401	BRMS1_HUMAN, SIN3A_HUMAN, SAP30_HUMAN, HDAC1_HUMAN, RBBP7_HUMAN, RBBP4_HUMAN, HDAC2_HUMAN
core_267	7	0.7381	0.5513	NUP85_HUMAN, NU107_HUMAN, SEH1_HUMAN, NU153_HUMAN, IMB1_HUMAN, NUP43_HUMAN, NU160_HUMAN
core_268	7	0.7499	0.5244	NUP85_HUMAN, NU107_HUMAN, SEH1_HUMAN, NU153_HUMAN, IMB1_HUMAN, NUP43_HUMAN, NUP98_HUMAN
core_269	7	0.6917	0.5457	NUP85_HUMAN, NU107_HUMAN, SEH1_HUMAN, NU153_HUMAN, IMB1_HUMAN, NUP43_HUMAN, NUP37_HUMAN
core_270	7	0.7273	0.5572	NUP85_HUMAN, NU107_HUMAN, SEH1_HUMAN, NU153_HUMAN, IMB1_HUMAN, UBC9_HUMAN, NUP98_HUMAN
core_271	7	0.649	0.405	TCPH_HUMAN, TCPQ_HUMAN, TCPZ_HUMAN, TCPA_HUMAN, TCPB_HUMAN, HDAC1_HUMAN, DDB2_HUMAN
core_272	7	0.6498	0.4132	TCPH_HUMAN, TCPE_HUMAN, TCPA_HUMAN, TCPB_HUMAN, TCPQ_HUMAN, HDAC1_HUMAN, DDB2_HUMAN
core_273	7	0.6053	0.4045	ING1_HUMAN, HDAC1_HUMAN, HDAC2_HUMAN, SIN3A_HUMAN, RBBP7_HUMAN, RBBP4_HUMAN, SAP30_HUMAN
core_274	7	0.4577	0.2772	PHOCN_HUMAN, STRN3_HUMAN, STRN_HUMAN, STK24_HUMAN, PP2AB_HUMAN, TCPQ_HUMAN, FGOP2_HUMAN
core_275	7	0.528	0.363	H31_HUMAN, HDAC1_HUMAN, HDAC2_HUMAN, RBBP4_HUMAN, RBBP7_HUMAN, SUV91_HUMAN, EZH2_HUMAN
core_276	7	0.5868	0.2509	HM20A_HUMAN, HDAC1_HUMAN, MTA2_HUMAN, P66B_HUMAN, RBBP7_HUMAN, TCF20_HUMAN, CDKA1_HUMAN
core_277	7	0.4715	0.3335	GATD1_HUMAN, HDAC1_HUMAN, HDAC2_HUMAN, RBBP7_HUMAN, MO4L1_HUMAN, PHF12_HUMAN, SIN3B_HUMAN
core_278	7	0.7865	0.6118	TCPG_HUMAN, TCPA_HUMAN, TCPZ_HUMAN, TCPB_HUMAN, TCPH_HUMAN, TBG1_HUMAN, NEDD1_HUMAN
core_279	7	0.6836	0.3635	H31_HUMAN, HAT1_HUMAN, H4_HUMAN, RBBP4_HUMAN, ASF1A_HUMAN, NASP_HUMAN, RBBP7_HUMAN
core_280	7	0.5627	0.2843	MED1_HUMAN, MED12_HUMAN, PRGC1_HUMAN, ESR2_HUMAN, MED14_HUMAN, ESR1_HUMAN, MED16_HUMAN
core_281	6	0.6029	0.3575	MO4L2_HUMAN, HDAC1_HUMAN, MO4L1_HUMAN, HDAC2_HUMAN, RBBP7_HUMAN, RB_HUMAN
core_282	6	0.8552	0.585	TCPG_HUMAN, TCPA_HUMAN, TCPZ_HUMAN, TCPB_HUMAN, TCPH_HUMAN, PRP4_HUMAN
core_283	6	0.423	0.443	MEPCE_HUMAN, PRP4_HUMAN, UBP15_HUMAN, UBP4_HUMAN, SART3_HUMAN, PPIH_HUMAN
core_284	6	0.5151	0.4942	MD2L1_HUMAN, CDC20_HUMAN, CDC27_HUMAN, APC4_HUMAN, BUB1B_HUMAN, BUB3_HUMAN
core_285	6	0.5563	0.5089	RL10_HUMAN, EIF3I_HUMAN, EIF3L_HUMAN, EIF3A_HUMAN, EIF3E_HUMAN, VCAM1_HUMAN
core_286	6	0.521	0.5563	RL10_HUMAN, NPM_HUMAN, VCAM1_HUMAN, GBLP_HUMAN, RS3A_HUMAN, RS3_HUMAN
core_287	6	0.3228	0.3089	CT2NL_HUMAN, PHOCN_HUMAN, STRN3_HUMAN, ZRAN1_HUMAN, STRN_HUMAN, 2AAB_HUMAN
core_288	6	0.2302	0.3331	MYO19_HUMAN, MYH9_HUMAN, FLNA_HUMAN, SYNPO_HUMAN, DREB_HUMAN, GBB2_HUMAN
core_289	6	0.5079	0.3125	PTEN_HUMAN, CDC27_HUMAN, FZR_HUMAN, APC4_HUMAN, APC5_HUMAN, APC7_HUMAN
core_290	6	0.6591	0.5621	IMB1_HUMAN, NU153_HUMAN, NU107_HUMAN, SEH1_HUMAN, UBC9_HUMAN, NDC1_HUMAN
core_291	6	0.7036	0.5588	IMB1_HUMAN, NU153_HUMAN, NU107_HUMAN, SEH1_HUMAN, UBC9_HUMAN, PO210_HUMAN
core_292	6	0.6635	0.524	IMB1_HUMAN, NU153_HUMAN, NU107_HUMAN, SEH1_HUMAN, UBC9_HUMAN, AAAS_HUMAN
core_293	6	0.6955	0.5264	IMB1_HUMAN, NU153_HUMAN, NU107_HUMAN, SEH1_HUMAN, UBC9_HUMAN, NUP53_HUMAN
core_294	6	0.3614	0.2576	STRAP_HUMAN, DDX20_HUMAN, SMN_HUMAN, GEMI7_HUMAN, GEMI6_HUMAN, GEMI5_HUMAN
core_295	6	0.7398	0.563	COPB2_HUMAN, COPG1_HUMAN, COPA_HUMAN, COPB_HUMAN, TMEDA_HUMAN, COPD_HUMAN
core_296	6	0.6463	0.5222	TCPG_HUMAN, TCPA_HUMAN, TCPZ_HUMAN, TCPB_HUMAN, TCPH_HUMAN, KI21A_HUMAN
core_297	6	0.6696	0.415	ASH2L_HUMAN, WDR5_HUMAN, RBBP5_HUMAN, SET1A_HUMAN, USF1_HUMAN, HCFC1_HUMAN
core_298	6	0.4142	0.3054	ASH2L_HUMAN, WDR5_HUMAN, RBBP5_HUMAN, NCOA6_HUMAN, ESR1_HUMAN, MLL2_HUMAN
core_299	6	0.415	0.2438	ING2_HUMAN, SIN3A_HUMAN, SAP30_HUMAN, HDAC1_HUMAN, RBBP7_HUMAN, ARI4A_HUMAN
core_300	6	0.3385	0.502	CSN6_HUMAN, FBW1A_HUMAN, NEDD8_HUMAN, CUL1_HUMAN, RBX1_HUMAN, SKP1_HUMAN
core_301	6	0.7951	0.3477	FBXW7_HUMAN, MED12_HUMAN, PRGC1_HUMAN, MED14_HUMAN, MED1_HUMAN, MED17_HUMAN
core_302	6	0.7782	0.2595	FBXW7_HUMAN, MED12_HUMAN, PRGC1_HUMAN, MED14_HUMAN, MED1_HUMAN, MED16_HUMAN
core_303	6	0.3902	0.4581	PCM1_HUMAN, OFD1_HUMAN, ADIP_HUMAN, CP135_HUMAN, WRP73_HUMAN, QN1_HUMAN
core_304	6	0.5358	0.4433	CDC23_HUMAN, CDC27_HUMAN, CDC20_HUMAN, UBE2S_HUMAN, FZR_HUMAN, ANC2_HUMAN
core_305	6	0.7147	0.4683	NUP43_HUMAN, NU107_HUMAN, NU133_HUMAN, SEH1_HUMAN, ELYS_HUMAN, NU160_HUMAN
core_306	6	0.7276	0.4435	NUP43_HUMAN, NU107_HUMAN, NU133_HUMAN, SEH1_HUMAN, ELYS_HUMAN, NUP98_HUMAN
core_307	6	0.6603	0.4495	NUP43_HUMAN, NU107_HUMAN, NU133_HUMAN, SEH1_HUMAN, ELYS_HUMAN, NUP37_HUMAN
core_308	6	0.6782	0.4099	EED_HUMAN, DDB1_HUMAN, HDAC1_HUMAN, RBBP4_HUMAN, RBBP7_HUMAN, HDAC2_HUMAN
core_309	6	0.667	0.3199	DP13A_HUMAN, MTA2_HUMAN, HDAC1_HUMAN, RBBP4_HUMAN, RBBP7_HUMAN, HDAC2_HUMAN
core_310	6	0.2425	0.3082	TAF10_HUMAN, KAD6_HUMAN, SUPT3_HUMAN, KAT2A_HUMAN, TAF5L_HUMAN, UBP22_HUMAN
core_311	6	0.4401	0.5145	TAF10_HUMAN, KAD6_HUMAN, SUPT3_HUMAN, TAF12_HUMAN, TAF5_HUMAN, TAF4_HUMAN
core_312	6	0.2861	0.3691	TAF10_HUMAN, TADA3_HUMAN, SUPT3_HUMAN, TAF5L_HUMAN, KAT2A_HUMAN, UBP22_HUMAN
core_313	6	0.2044	0.2873	TAF10_HUMAN, AT7L3_HUMAN, SUPT3_HUMAN, KAT2A_HUMAN, UBP22_HUMAN, TAF5L_HUMAN
core_314	6	0.654	0.4885	FAN_HUMAN, TCPH_HUMAN, TCPA_HUMAN, TCPB_HUMAN, TCPQ_HUMAN, TCPE_HUMAN
core_315	6	0.6524	0.4767	FAN_HUMAN, TCPH_HUMAN, TCPA_HUMAN, TCPB_HUMAN, TCPQ_HUMAN, TCPZ_HUMAN
core_316	6	0.4983	0.3814	CTR9_HUMAN, MLL1_HUMAN, LEO1_HUMAN, CDC73_HUMAN, PAF1_HUMAN, WDR61_HUMAN
core_317	6	0.5416	0.4979	CTR9_HUMAN, RTF1_HUMAN, LEO1_HUMAN, CDC73_HUMAN, PAF1_HUMAN, WDR61_HUMAN
core_318	6	0.5456	0.4658	CTR9_HUMAN, SPT5H_HUMAN, PAF1_HUMAN, LEO1_HUMAN, CDC73_HUMAN, WDR61_HUMAN
core_319	6	0.3049	0.2276	STK4_HUMAN, STK3_HUMAN, MAP1B_HUMAN, MAP1S_HUMAN, RASF3_HUMAN, FBW1B_HUMAN
core_320	6	0.329	0.3162	STK4_HUMAN, STK3_HUMAN, MAP1B_HUMAN, MAP1S_HUMAN, RASF1_HUMAN, FBW1B_HUMAN
core_321	6	0.3887	0.7326	RBP56_HUMAN, MED26_HUMAN, TAF5_HUMAN, TBP_HUMAN, TAF13_HUMAN, TAF11_HUMAN
core_322	6	0.5699	0.4409	ORC1_HUMAN, ORC2_HUMAN, ORC3_HUMAN, LRWD1_HUMAN, ORC4_HUMAN, ORC5_HUMAN
core_323	6	0.5469	0.4297	SP1_HUMAN, RBBP4_HUMAN, HDAC1_HUMAN, SP3_HUMAN, ESR1_HUMAN, HDAC2_HUMAN
core_324	6	0.3809	0.3735	SP1_HUMAN, RBBP4_HUMAN, HDAC1_HUMAN, BRCA1_HUMAN, CBP_HUMAN, E2F1_HUMAN
core_325	6	0.4844	0.4552	SP1_HUMAN, RBBP4_HUMAN, HDAC1_HUMAN, BRCA1_HUMAN, RB_HUMAN, HDAC2_HUMAN
core_326	6	0.4502	0.3872	SP1_HUMAN, RBBP4_HUMAN, HDAC1_HUMAN, BRCA1_HUMAN, RB_HUMAN, E2F1_HUMAN
core_327	6	0.2048	0.4514	CDT1_HUMAN, CDC20_HUMAN, E2F1_HUMAN, SKP2_HUMAN, CCNA1_HUMAN, CDK2_HUMAN
core_328	6	0.4402	0.4089	CDT1_HUMAN, CDC20_HUMAN, FZR_HUMAN, APC7_HUMAN, APC5_HUMAN, CDC23_HUMAN
core_329	6	0.6207	0.4399	MED4_HUMAN, MED1_HUMAN, FBXW7_HUMAN, MED12_HUMAN, MED17_HUMAN, MED6_HUMAN
core_330	6	0.6963	0.3643	MED4_HUMAN, MED1_HUMAN, FBXW7_HUMAN, MED12_HUMAN, MED17_HUMAN, MED14_HUMAN
core_331	6	0.099	0.5507	CCNA2_HUMAN, CDK2_HUMAN, SKP2_HUMAN, CDT1_HUMAN, E2F1_HUMAN, CDC20_HUMAN
core_332	6	0.3641	0.4908	NC2B_HUMAN, YETS2_HUMAN, MBIP1_HUMAN, SGF29_HUMAN, TADA3_HUMAN, WDR5_HUMAN
core_333	6	0.3592	0.519	IKBA_HUMAN, NFKB2_HUMAN, SKP1_HUMAN, FBW1B_HUMAN, FBW1A_HUMAN, IKBB_HUMAN
core_334	6	0.4912	0.6995	IKBA_HUMAN, NFKB2_HUMAN, NFKB1_HUMAN, TF65_HUMAN, IKBE_HUMAN, FBW1B_HUMAN
core_335	6	0.342	0.4887	IKBA_HUMAN, CUL1_HUMAN, SKP1_HUMAN, FBW1A_HUMAN, IKBB_HUMAN, FBW1B_HUMAN
core_336	6	0.3423	0.3656	WDR1_HUMAN, FLNA_HUMAN, DREB_HUMAN, GRB2_HUMAN, IQGA1_HUMAN, MYH9_HUMAN
core_337	6	0.2516	0.2837	WDR1_HUMAN, FLNA_HUMAN, DREB_HUMAN, SYNPO_HUMAN, LIMA1_HUMAN, MARE1_HUMAN
core_338	6	0.5606	0.322	SMD3_HUMAN, RUXG_HUMAN, RUXE_HUMAN, SMN_HUMAN, GEMI5_HUMAN, DDX20_HUMAN
core_339	6	0.5498	0.338	CUL4A_HUMAN, DDB1_HUMAN, CUL4B_HUMAN, CSN6_HUMAN, RFWD2_HUMAN, DDA1_HUMAN
core_340	6	0.5726	0.3218	CUL4A_HUMAN, DDB1_HUMAN, CUL4B_HUMAN, CSN6_HUMAN, RFWD2_HUMAN, RBX1_HUMAN
core_341	6	0.7552	0.3538	CUL4A_HUMAN, DDB1_HUMAN, CUL4B_HUMAN, CSN6_HUMAN, CSN5_HUMAN, DTL_HUMAN
core_342	6	0.5903	0.3428	CUL4A_HUMAN, DDB1_HUMAN, CUL4B_HUMAN, UBXN7_HUMAN, NEDD8_HUMAN, VPRBP_HUMAN
core_343	6	0.6019	0.2889	CUL4A_HUMAN, DDB1_HUMAN, CUL4B_HUMAN, UBXN7_HUMAN, NEDD8_HUMAN, RBX1_HUMAN
core_344	6	0.8449	0.4625	SNW1_HUMAN, MGN_HUMAN, IF4A3_HUMAN, CDC5L_HUMAN, PLRG1_HUMAN, PRP19_HUMAN
core_345	6	0.8439	0.5483	SNW1_HUMAN, MGN_HUMAN, IF4A3_HUMAN, CDC5L_HUMAN, PRP8_HUMAN, PRP19_HUMAN
core_346	6	0.7781	0.2934	MED24_HUMAN, MED1_HUMAN, MED16_HUMAN, MED12_HUMAN, VDR_HUMAN, MED14_HUMAN
core_347	6	0.4856	0.3064	MED24_HUMAN, MED1_HUMAN, MED16_HUMAN, MED12_HUMAN, CDK8_HUMAN, THA_HUMAN
core_348	6	0.4919	0.4308	DNM3B_HUMAN, HDAC1_HUMAN, DNMT1_HUMAN, HDAC2_HUMAN, EED_HUMAN, EZH2_HUMAN
core_349	6	0.3941	0.3806	DNM3B_HUMAN, HDAC1_HUMAN, DNMT1_HUMAN, DNM3A_HUMAN, EED_HUMAN, EZH2_HUMAN
core_350	6	0.4478	0.4988	DNM3B_HUMAN, HDAC1_HUMAN, SUZ12_HUMAN, EED_HUMAN, HDAC2_HUMAN, EZH2_HUMAN
core_351	6	0.5117	0.201	HDAC3_HUMAN, TBL1X_HUMAN, HDAC5_HUMAN, GPS2_HUMAN, NCOR1_HUMAN, NCOR2_HUMAN
core_352	6	0.4944	0.1927	HDAC3_HUMAN, TBL1X_HUMAN, HDAC5_HUMAN, GPS2_HUMAN, NCOR1_HUMAN, TBL1R_HUMAN
core_353	6	0.7506	0.6753	ARC1A_HUMAN, ARPC3_HUMAN, ARPC5_HUMAN, ARPC2_HUMAN, ARP2_HUMAN, ARP3B_HUMAN
core_354	6	0.7114	0.5647	TCPG_HUMAN, TCPA_HUMAN, TCPZ_HUMAN, TCPD_HUMAN, TCPH_HUMAN, WAP53_HUMAN
core_355	6	0.6472	0.569	KI21A_HUMAN, TCPA_HUMAN, TCPH_HUMAN, TCPB_HUMAN, TCPQ_HUMAN, TCPE_HUMAN
core_356	6	0.6428	0.5264	KI21A_HUMAN, TCPA_HUMAN, TCPH_HUMAN, TCPB_HUMAN, TCPQ_HUMAN, TCPZ_HUMAN
core_357	6	0.6381	0.5134	TCPG_HUMAN, TCPA_HUMAN, TCPZ_HUMAN, TCPD_HUMAN, TCPH_HUMAN, FAN_HUMAN
core_358	6	0.6929	0.5078	TM209_HUMAN, NU107_HUMAN, SEH1_HUMAN, UBC9_HUMAN, NU153_HUMAN, IMB1_HUMAN
core_359	6	0.7064	0.6085	RAE1L_HUMAN, NUP62_HUMAN, IMB1_HUMAN, NU107_HUMAN, NXF1_HUMAN, NU153_HUMAN
core_360	6	0.7833	0.6074	RAE1L_HUMAN, SEH1_HUMAN, NU107_HUMAN, NU153_HUMAN, IMB1_HUMAN, NUP93_HUMAN
core_361	6	0.7582	0.6099	RAE1L_HUMAN, SEH1_HUMAN, NU107_HUMAN, NU153_HUMAN, IMB1_HUMAN, NU188_HUMAN
core_362	6	0.8436	0.596	TCPG_HUMAN, TCPA_HUMAN, TCPZ_HUMAN, TCPD_HUMAN, TCPH_HUMAN, PRP4_HUMAN
core_363	6	0.6456	0.52	TCPG_HUMAN, TCPA_HUMAN, TCPZ_HUMAN, TCPD_HUMAN, TCPH_HUMAN, KI21A_HUMAN
core_364	6	0.5323	0.3047	EIF3F_HUMAN, WDR48_HUMAN, EIF3H_HUMAN, CSK22_HUMAN, CSK2B_HUMAN, CSK21_HUMAN
core_365	6	0.5776	0.3619	CXXC1_HUMAN, DPY30_HUMAN, WDR82_HUMAN, ASH2L_HUMAN, WDR5_HUMAN, SET1B_HUMAN
core_366	6	0.6379	0.4401	CXXC1_HUMAN, DPY30_HUMAN, WDR82_HUMAN, ASH2L_HUMAN, WDR5_HUMAN, SET1A_HUMAN
core_367	6	0.6132	0.3351	CXXC1_HUMAN, RBBP5_HUMAN, ASH2L_HUMAN, WDR5_HUMAN, SET1B_HUMAN, WDR82_HUMAN
core_368	6	0.6739	0.3986	CXXC1_HUMAN, RBBP5_HUMAN, ASH2L_HUMAN, WDR5_HUMAN, SET1A_HUMAN, WDR82_HUMAN
core_369	6	0.6276	0.386	CXXC1_HUMAN, RBBP5_HUMAN, ASH2L_HUMAN, WDR5_HUMAN, SET1A_HUMAN, P53_HUMAN
core_370	6	0.7286	0.4323	CXXC1_HUMAN, RBBP5_HUMAN, ASH2L_HUMAN, WDR5_HUMAN, SET1A_HUMAN, HCFC1_HUMAN
core_371	6	0.9093	0.4629	1433G_HUMAN, 1433B_HUMAN, 1433Z_HUMAN, 1433F_HUMAN, 1433T_HUMAN, WDR62_HUMAN
core_372	6	0.5275	0.4287	1433G_HUMAN, 1433B_HUMAN, 1433Z_HUMAN, 1433F_HUMAN, DCAF7_HUMAN, PARD3_HUMAN
core_373	6	0.7091	0.5773	TCPG_HUMAN, TCPA_HUMAN, TCPZ_HUMAN, TCPB_HUMAN, TCPH_HUMAN, WAP53_HUMAN
core_374	6	0.6489	0.4941	TCPG_HUMAN, TCPA_HUMAN, TCPZ_HUMAN, TCPB_HUMAN, TCPH_HUMAN, FAN_HUMAN
core_375	6	0.797	0.4197	PRP31_HUMAN, PRPF3_HUMAN, MEPCE_HUMAN, PRP4_HUMAN, PRP6_HUMAN, SNUT2_HUMAN
core_376	6	0.2029	0.1891	KC1E_HUMAN, KC1A_HUMAN, SEC13_HUMAN, CLH1_HUMAN, SC16A_HUMAN, GTSE1_HUMAN
core_377	6	0.5409	0.456	SUV91_HUMAN, KDM1A_HUMAN, EZH2_HUMAN, HDAC1_HUMAN, HDAC2_HUMAN, RBBP4_HUMAN
core_378	6	0.5425	0.5033	HDAC2_HUMAN, HDAC1_HUMAN, RBBP4_HUMAN, KDM1A_HUMAN, MTA2_HUMAN, BRCA1_HUMAN
core_379	6	0.5807	0.332	SUV91_HUMAN, RB_HUMAN, HDAC1_HUMAN, RBBP4_HUMAN, RBBP7_HUMAN, HDAC2_HUMAN
core_380	6	0.8648	0.6698	MGN_HUMAN, IF4A3_HUMAN, SNR40_HUMAN, U520_HUMAN, PRP8_HUMAN, U5S1_HUMAN
core_381	6	0.5495	0.2757	SUV91_HUMAN, RB_HUMAN, HDAC1_HUMAN, RBBP4_HUMAN, RBBP7_HUMAN, CBX5_HUMAN
core_382	6	0.7548	0.3623	SIN3A_HUMAN, HDAC1_HUMAN, HDAC2_HUMAN, RBBP7_HUMAN, SIN3B_HUMAN, HCFC1_HUMAN
core_383	6	0.7792	0.3974	SIN3A_HUMAN, HDAC1_HUMAN, HDAC2_HUMAN, RBBP4_HUMAN, RBBP7_HUMAN, HCFC1_HUMAN
core_384	6	0.4961	0.3626	SIN3A_HUMAN, HDAC1_HUMAN, NR2E3_HUMAN, DHX30_HUMAN, RBBP4_HUMAN, RBBP7_HUMAN
core_385	6	0.6275	0.3422	CBP_HUMAN, RBBP7_HUMAN, HDAC2_HUMAN, HDAC1_HUMAN, RBBP4_HUMAN, H4_HUMAN
core_386	6	0.6716	0.3238	SUMO2_HUMAN, P66B_HUMAN, MTA2_HUMAN, HDAC1_HUMAN, TCF20_HUMAN, RBBP7_HUMAN
core_387	6	0.4166	0.289	FGOP2_HUMAN, TCPD_HUMAN, PP2AA_HUMAN, STRN_HUMAN, STRN3_HUMAN, STK24_HUMAN
core_388	6	0.4839	0.3877	RB_HUMAN, HDAC1_HUMAN, HDAC2_HUMAN, BRCA1_HUMAN, RBBP7_HUMAN, RBBP4_HUMAN
core_389	6	0.4564	0.5578	EZH2_HUMAN, BRCA1_HUMAN, HDAC1_HUMAN, RBBP4_HUMAN, HDAC2_HUMAN, KDM1A_HUMAN
core_390	6	0.4097	0.2936	PP2AB_HUMAN, TCPD_HUMAN, FGOP2_HUMAN, STK24_HUMAN, STRN3_HUMAN, STRN_HUMAN
core_391	6	0.8339	0.4454	SPF27_HUMAN, PLRG1_HUMAN, IF4A3_HUMAN, MGN_HUMAN, PRP19_HUMAN, CDC5L_HUMAN
core_392	6	0.8363	0.4976	SPF27_HUMAN, PRP8_HUMAN, CDC5L_HUMAN, IF4A3_HUMAN, MGN_HUMAN, PRP19_HUMAN
core_393	6	0.3385	0.4234	IQGA1_HUMAN, FLNA_HUMAN, MYH9_HUMAN, VCAM1_HUMAN, ARP2_HUMAN, COR1C_HUMAN
core_394	6	0.5471	0.2908	BRMS1_HUMAN, SIN3A_HUMAN, SAP30_HUMAN, HDAC1_HUMAN, RBBP7_HUMAN, ARI4A_HUMAN
core_395	6	0.4869	0.3789	GEMI7_HUMAN, GEMI5_HUMAN, SMN_HUMAN, GEMI2_HUMAN, SMD1_HUMAN, DDX20_HUMAN
core_396	6	0.8548	0.5549	TCPH_HUMAN, TCPQ_HUMAN, TCPZ_HUMAN, TCPA_HUMAN, TCPB_HUMAN, PRP4_HUMAN
core_397	6	0.7053	0.5524	TCPH_HUMAN, TCPQ_HUMAN, TCPZ_HUMAN, TCPA_HUMAN, TCPB_HUMAN, WAP53_HUMAN
core_398	6	0.7048	0.4661	NUP85_HUMAN, NU107_HUMAN, SEH1_HUMAN, ELYS_HUMAN, NUP43_HUMAN, NU160_HUMAN
core_399	6	0.8566	0.5785	TCPH_HUMAN, TCPE_HUMAN, TCPA_HUMAN, TCPB_HUMAN, TCPQ_HUMAN, PRP4_HUMAN
core_400	6	0.7036	0.5804	TCPH_HUMAN, TCPE_HUMAN, TCPA_HUMAN, TCPB_HUMAN, TCPQ_HUMAN, WAP53_HUMAN
core_401	6	0.7237	0.4581	NUP85_HUMAN, NU107_HUMAN, SEH1_HUMAN, ELYS_HUMAN, NUP43_HUMAN, NUP98_HUMAN
core_402	6	0.6434	0.6191	TCPH_HUMAN, TCPE_HUMAN, TCPA_HUMAN, TCPB_HUMAN, TCPQ_HUMAN, FBXW4_HUMAN
core_403	6	0.6548	0.4547	NUP85_HUMAN, NU107_HUMAN, SEH1_HUMAN, ELYS_HUMAN, NUP43_HUMAN, NUP37_HUMAN
core_404	6	0.3939	0.4644	GEMI6_HUMAN, GEMI7_HUMAN, SMN_HUMAN, GEMI2_HUMAN, GEMI5_HUMAN, DDX20_HUMAN
core_405	6	0.3293	0.2794	WDR20_HUMAN, WDR48_HUMAN, PHLP1_HUMAN, UBP46_HUMAN, PHLP2_HUMAN, UBP12_HUMAN
core_406	6	0.5916	0.3761	ING1_HUMAN, HDAC1_HUMAN, HDAC2_HUMAN, CBP_HUMAN, RBBP4_HUMAN, RBBP7_HUMAN
core_407	6	0.6748	0.2757	H31_HUMAN, HDAC1_HUMAN, CBX5_HUMAN, RBBP4_HUMAN, RBBP7_HUMAN, H4_HUMAN
core_408	6	0.2033	0.1648	GTSE1_HUMAN, CLH1_HUMAN, CLCB_HUMAN, SEC13_HUMAN, GAK_HUMAN, PICAL_HUMAN
core_409	6	0.2091	0.2131	GTSE1_HUMAN, CLH1_HUMAN, CLCB_HUMAN, SC16A_HUMAN, GAK_HUMAN, SEC13_HUMAN
core_410	6	0.5689	0.2609	H31_HUMAN, HDAC1_HUMAN, CBX5_HUMAN, RBBP4_HUMAN, RBBP7_HUMAN, SUV91_HUMAN
core_411	6	0.6306	0.4227	H31_HUMAN, HDAC1_HUMAN, HDAC2_HUMAN, RBBP4_HUMAN, HDGF_HUMAN, H4_HUMAN
core_412	6	0.6952	0.3889	H31_HUMAN, HDAC1_HUMAN, HDAC2_HUMAN, RBBP4_HUMAN, RBBP7_HUMAN, H4_HUMAN
core_413	6	0.359	0.4859	SGF29_HUMAN, KAT2B_HUMAN, TADA3_HUMAN, MBIP1_HUMAN, TAD2A_HUMAN, WDR5_HUMAN
core_414	6	0.5446	0.261	HM20A_HUMAN, HDAC1_HUMAN, P66A_HUMAN, RBBP7_HUMAN, TCF20_HUMAN, CDKA1_HUMAN
core_415	6	0.6791	0.3118	H31_HUMAN, HDAC1_HUMAN, HDAC2_HUMAN, P66A_HUMAN, RBBP7_HUMAN, CHD4_HUMAN
core_416	6	0.8321	0.7101	PRP4B_HUMAN, U520_HUMAN, PRP8_HUMAN, MGN_HUMAN, U5S1_HUMAN, SNR40_HUMAN
core_417	6	0.2838	0.5016	KAT2A_HUMAN, SGF29_HUMAN, TADA3_HUMAN, SUPT3_HUMAN, UBP22_HUMAN, TAF5L_HUMAN
core_418	6	0.3761	0.4268	KAT2A_HUMAN, SGF29_HUMAN, TADA3_HUMAN, MBIP1_HUMAN, TAD2A_HUMAN, WDR5_HUMAN
core_419	6	0.1998	0.3801	KAT2A_HUMAN, SGF29_HUMAN, AT7L3_HUMAN, SUPT3_HUMAN, UBP22_HUMAN, TAF5L_HUMAN
core_420	6	0.5503	0.6155	H31_HUMAN, ASF1B_HUMAN, CAF1A_HUMAN, ASF1A_HUMAN, RBBP4_HUMAN, H4_HUMAN
core_421	5	0.7035	0.2852	ZGPAT_HUMAN, MTA2_HUMAN, HDAC1_HUMAN, RBBP7_HUMAN, HDAC2_HUMAN
core_422	5	0.4628	0.3537	TEAD2_HUMAN, ORC2_HUMAN, LRWD1_HUMAN, ORC3_HUMAN, ORC4_HUMAN
core_423	5	0.1862	0.5049	CCNA1_HUMAN, CDK2_HUMAN, CDN1A_HUMAN, CDC20_HUMAN, SKP2_HUMAN
core_424	5	0.4378	0.2854	RSMB_HUMAN, E41L3_HUMAN, MEP50_HUMAN, ICLN_HUMAN, ANM5_HUMAN
core_425	5	0.4253	0.2779	LTOR2_HUMAN, RPTOR_HUMAN, RRAGC_HUMAN, MTOR_HUMAN, RRAGB_HUMAN
core_426	5	0.3925	0.7563	RL10_HUMAN, NPM_HUMAN, CBX8_HUMAN, GBLP_HUMAN, RS3A_HUMAN
core_427	5	0.3455	0.2936	LTOR2_HUMAN, RPTOR_HUMAN, RRAGD_HUMAN, LTOR1_HUMAN, RRAGA_HUMAN
core_428	5	0.3661	0.3137	LTOR2_HUMAN, RPTOR_HUMAN, RRAGD_HUMAN, LTOR1_HUMAN, RRAGB_HUMAN
core_429	5	0.8635	0.2746	GNAI3_HUMAN, GNAI1_HUMAN, MTR1B_HUMAN, MTR1A_HUMAN, GBB4_HUMAN
core_430	5	0.2784	0.4565	ATG13_HUMAN, ULK1_HUMAN, MLP3C_HUMAN, A16L1_HUMAN, RBCC1_HUMAN
core_431	5	0.4573	0.3656	MYO19_HUMAN, MYH9_HUMAN, FLNA_HUMAN, GNAI1_HUMAN, GBB2_HUMAN
core_432	5	0.3319	0.3892	CSK21_HUMAN, BRCA1_HUMAN, WDR48_HUMAN, CSK2B_HUMAN, P53_HUMAN
core_433	5	0.6906	0.6169	IMB1_HUMAN, NU153_HUMAN, NU107_HUMAN, SEH1_HUMAN, GLE1_HUMAN
core_434	5	0.5371	0.4606	IMB1_HUMAN, NU153_HUMAN, NU107_HUMAN, SEH1_HUMAN, TM214_HUMAN
core_435	5	0.7472	0.6067	IMB1_HUMAN, NU153_HUMAN, NU107_HUMAN, SEH1_HUMAN, P121C_HUMAN
core_436	5	0.5734	0.3214	GEMI4_HUMAN, SMN_HUMAN, DDX20_HUMAN, GEMI5_HUMAN, GAR1_HUMAN
core_437	5	0.4612	0.5509	GEMI4_HUMAN, SMN_HUMAN, DDX20_HUMAN, GEMI5_HUMAN, GEMI6_HUMAN
core_438	5	0.7079	0.3571	ASH2L_HUMAN, WDR5_HUMAN, RBBP5_HUMAN, MLL1_HUMAN, HCFC1_HUMAN
core_439	5	0.6528	0.3602	ASH2L_HUMAN, WDR5_HUMAN, RBBP5_HUMAN, MEN1_HUMAN, MLL1_HUMAN
core_440	5	0.4904	0.3034	ASH2L_HUMAN, WDR5_HUMAN, RBBP5_HUMAN, MEN1_HUMAN, ESR1_HUMAN
core_441	5	0.5022	0.3609	ASH2L_HUMAN, WDR5_HUMAN, RBBP5_HUMAN, P53_HUMAN, MLL1_HUMAN
core_442	5	0.3941	0.2744	ASH2L_HUMAN, WDR5_HUMAN, RBBP5_HUMAN, P53_HUMAN, ESR1_HUMAN
core_443	5	0.565	0.3799	ASH2L_HUMAN, WDR5_HUMAN, RBBP5_HUMAN, NCOA6_HUMAN, HCFC1_HUMAN
core_444	5	0.4963	0.4785	ASH2L_HUMAN, WDR5_HUMAN, RBBP5_HUMAN, NCOA6_HUMAN, MLL4_HUMAN
core_445	5	0.684	0.3732	HAT1_HUMAN, H31T_HUMAN, RBBP4_HUMAN, ASF1A_HUMAN, RBBP7_HUMAN
core_446	5	0.6522	0.5385	HAT1_HUMAN, H31T_HUMAN, RBBP4_HUMAN, ASF1A_HUMAN, ASF1B_HUMAN
core_447	5	0.3979	0.5366	CSN6_HUMAN, FBW1A_HUMAN, NEDD8_HUMAN, CUL1_HUMAN, CSN4_HUMAN
core_448	5	0.6087	0.4468	CSK22_HUMAN, WDR5_HUMAN, RYBP_HUMAN, P53_HUMAN, RING2_HUMAN
core_449	5	0.7059	0.4455	CSK22_HUMAN, PLRG1_HUMAN, PRP19_HUMAN, SPF27_HUMAN, CDC5L_HUMAN
core_450	5	0.6206	0.4059	CSK22_HUMAN, CSK21_HUMAN, P53_HUMAN, CSK2B_HUMAN, WDR48_HUMAN
core_451	5	0.809	0.6442	CSTF3_HUMAN, FIP1_HUMAN, CSTF2_HUMAN, CPSF3_HUMAN, CSTF1_HUMAN
core_452	5	0.3615	0.2752	WDR34_HUMAN, TAB3_HUMAN, TAB2_HUMAN, TRAF6_HUMAN, M3K7_HUMAN
core_453	5	0.7327	0.3757	GNAI2_HUMAN, GBB4_HUMAN, MTR1B_HUMAN, MTR1A_HUMAN, GNAI3_HUMAN
core_454	5	0.2437	0.3612	M3K3_HUMAN, GBB2_HUMAN, FLNA_HUMAN, MYH9_HUMAN, DREB_HUMAN
core_455	5	0.6336	0.4525	NUP37_HUMAN, NU107_HUMAN, NU133_HUMAN, SEH1_HUMAN, SEC13_HUMAN
core_456	5	0.4753	0.4713	IKKB_HUMAN, FBW1A_HUMAN, TF65_HUMAN, NFKB2_HUMAN, HNRPU_HUMAN
core_457	5	0.617	0.3617	DC1I2_HUMAN, DYHC1_HUMAN, DC1L2_HUMAN, DYL1_HUMAN, DC1L1_HUMAN
core_458	5	0.3895	0.3934	PCM1_HUMAN, OFD1_HUMAN, SPICE_HUMAN, WRP73_HUMAN, QN1_HUMAN
core_459	5	0.3129	0.3196	CCND1_HUMAN, RBX1_HUMAN, FBXW8_HUMAN, SKP1_HUMAN, CUL1_HUMAN
core_460	5	0.6769	0.4427	NU160_HUMAN, NU107_HUMAN, NU133_HUMAN, SEH1_HUMAN, SEC13_HUMAN
core_461	5	0.6325	0.4495	E2F6_HUMAN, RING2_HUMAN, PCGF6_HUMAN, RYBP_HUMAN, WDR5_HUMAN
core_462	5	0.4454	0.4456	SAC1_HUMAN, COPB_HUMAN, COPG1_HUMAN, COPE_HUMAN, COPA_HUMAN
core_463	5	0.2978	0.3803	COR1B_HUMAN, MYH9_HUMAN, FLNA_HUMAN, FINC_HUMAN, IQGA1_HUMAN
core_464	5	0.6535	0.3688	KIFA3_HUMAN, DDX23_HUMAN, SNUT1_HUMAN, PRPF3_HUMAN, PRP4_HUMAN
core_465	5	0.4143	0.3294	M3K3_HUMAN, WDR92_HUMAN, PIHD1_HUMAN, PP1G_HUMAN, RPAP3_HUMAN
core_466	5	0.5184	0.4148	CRKL_HUMAN, DCP1A_HUMAN, EDC4_HUMAN, EDC3_HUMAN, DDX6_HUMAN
core_467	5	0.4081	0.3942	CRKL_HUMAN, DCP1A_HUMAN, EDC4_HUMAN, EDC3_HUMAN, DCP2_HUMAN
core_468	5	0.5542	0.4926	EED_HUMAN, EZH2_HUMAN, TYY1_HUMAN, HDAC1_HUMAN, HDAC2_HUMAN
core_469	5	0.5022	0.3489	EED_HUMAN, EZH2_HUMAN, SUZ12_HUMAN, PHF1_HUMAN, RBBP7_HUMAN
core_470	5	0.403	0.5637	EED_HUMAN, EZH2_HUMAN, SUZ12_HUMAN, JARD2_HUMAN, AEBP2_HUMAN
core_471	5	0.4995	0.5408	EED_HUMAN, EZH2_HUMAN, SUZ12_HUMAN, RBBP4_HUMAN, AEBP2_HUMAN
core_472	5	0.6286	0.4955	EED_HUMAN, RING2_HUMAN, HDAC1_HUMAN, HDAC2_HUMAN, TYY1_HUMAN
core_473	5	0.571	0.5213	EED_HUMAN, RING2_HUMAN, HDAC1_HUMAN, HDAC2_HUMAN, SUZ12_HUMAN
core_474	5	0.686	0.4776	CPSF3_HUMAN, WDR33_HUMAN, FIP1_HUMAN, WWOX_HUMAN, SYMPK_HUMAN
core_475	5	0.266	0.2932	TAF10_HUMAN, KAD6_HUMAN, SUPT3_HUMAN, TAF5L_HUMAN, KAT2B_HUMAN
core_476	5	0.2797	0.2553	TAF10_HUMAN, TADA3_HUMAN, SUPT3_HUMAN, TAF5L_HUMAN, KAT2B_HUMAN
core_477	5	0.4457	0.6763	TAF10_HUMAN, MED26_HUMAN, TAF5_HUMAN, TBP_HUMAN, TAF3_HUMAN
core_478	5	0.5152	0.241	LOXL2_HUMAN, HDAC1_HUMAN, RBBP4_HUMAN, RBBP7_HUMAN, EZH2_HUMAN
core_479	5	0.3834	0.4022	CUL7_HUMAN, P53_HUMAN, SKP1_HUMAN, FBXW8_HUMAN, RBX1_HUMAN
core_480	5	0.221	0.2596	LIMA1_HUMAN, DREB_HUMAN, LRCH3_HUMAN, COR1C_HUMAN, CAZA2_HUMAN
core_481	5	0.5378	0.3205	STK4_HUMAN, TCPH_HUMAN, TCPQ_HUMAN, STRN_HUMAN, TCPA_HUMAN
core_482	5	0.5763	0.6756	RBP56_HUMAN, MED26_HUMAN, TAF5_HUMAN, TBP_HUMAN, TAF7_HUMAN
core_483	5	0.7211	0.4222	DCP1B_HUMAN, EDC3_HUMAN, DCP1A_HUMAN, EDC4_HUMAN, DDX6_HUMAN
core_484	5	0.5553	0.4398	DCP1B_HUMAN, EDC3_HUMAN, DCP1A_HUMAN, EDC4_HUMAN, DCP2_HUMAN
core_485	5	0.5119	0.2631	MED21_HUMAN, MED1_HUMAN, MED12_HUMAN, FBXW7_HUMAN, PRGC1_HUMAN
core_486	5	0.5203	0.5336	NFKB1_HUMAN, TF65_HUMAN, NFKB2_HUMAN, TBK1_HUMAN, FBW1A_HUMAN
core_487	5	0.4006	0.2069	SRBP1_HUMAN, MED17_HUMAN, MED14_HUMAN, MED12_HUMAN, FBXW7_HUMAN
core_488	5	0.3934	0.2705	SRBP1_HUMAN, MED17_HUMAN, MED6_HUMAN, MED12_HUMAN, FBXW7_HUMAN
core_489	5	0.6825	0.3838	SP1_HUMAN, RBBP4_HUMAN, HDAC1_HUMAN, SP3_HUMAN, E2F1_HUMAN
core_490	5	0.7038	0.4349	SP1_HUMAN, HCFC1_HUMAN, HDAC1_HUMAN, RBBP4_HUMAN, HDAC2_HUMAN
core_491	5	0.7038	0.3559	SP1_HUMAN, HCFC1_HUMAN, HDAC1_HUMAN, RBBP4_HUMAN, E2F1_HUMAN
core_492	5	0.2799	0.431	CDT1_HUMAN, CDC20_HUMAN, FZR_HUMAN, CCNA1_HUMAN, SKP2_HUMAN
core_493	5	0.5513	0.3666	MED4_HUMAN, MED1_HUMAN, FBXW7_HUMAN, MED12_HUMAN, MED13_HUMAN
core_494	5	0.5428	0.3814	MED4_HUMAN, MED1_HUMAN, FBXW7_HUMAN, MED12_HUMAN, MED8_HUMAN
core_495	5	0.5161	0.2811	MED4_HUMAN, MED1_HUMAN, FBXW7_HUMAN, MED12_HUMAN, MED11_HUMAN
core_496	5	0.4489	0.3662	MED4_HUMAN, MED1_HUMAN, FBXW7_HUMAN, MED12_HUMAN, MED21_HUMAN
core_497	5	0.692	0.4819	TF3C5_HUMAN, TF3C4_HUMAN, TF3C2_HUMAN, TBP_HUMAN, RPC3_HUMAN
core_498	5	0.0746	0.4584	CCNA2_HUMAN, CDK2_HUMAN, SKP2_HUMAN, CDN1A_HUMAN, CDC20_HUMAN
core_499	5	0.1081	0.4969	CCNA2_HUMAN, FZR_HUMAN, CDT1_HUMAN, CDC20_HUMAN, SKP2_HUMAN
core_500	5	0.4759	0.3742	CCNA2_HUMAN, CDC27_HUMAN, CDC20_HUMAN, FZR_HUMAN, APC4_HUMAN
core_501	5	0.5396	0.2061	PK3C3_HUMAN, PI3R4_HUMAN, BECN1_HUMAN, RUBIC_HUMAN, UVRAG_HUMAN
core_502	5	0.4116	0.2068	PK3C3_HUMAN, PI3R4_HUMAN, BECN1_HUMAN, BAKOR_HUMAN, NRBF2_HUMAN
core_503	5	0.2766	0.6547	IKBA_HUMAN, NFKB2_HUMAN, SKP1_HUMAN, FBW1B_HUMAN, IKBE_HUMAN
core_504	5	0.2254	0.3564	IKBA_HUMAN, TERA_HUMAN, P53_HUMAN, FBW1A_HUMAN, SKP1_HUMAN
core_505	5	0.2358	0.341	IKBA_HUMAN, CUL1_HUMAN, SKP1_HUMAN, IKBE_HUMAN, FBW1B_HUMAN
core_506	5	0.2864	0.3574	IKBA_HUMAN, CUL1_HUMAN, SKP1_HUMAN, FBW1A_HUMAN, TERA_HUMAN
core_507	5	0.4962	0.3483	NAF1_HUMAN, DKC1_HUMAN, WDR48_HUMAN, NOP10_HUMAN, NHP2_HUMAN
core_508	5	0.735	0.3997	DX39B_HUMAN, THOC4_HUMAN, THOC2_HUMAN, NCBP1_HUMAN, THOC3_HUMAN
core_509	5	0.5179	0.431	RUXE_HUMAN, SMD2_HUMAN, SMD1_HUMAN, MEP50_HUMAN, ICLN_HUMAN
core_510	5	0.3783	0.2409	BRM1L_HUMAN, ING2_HUMAN, SAP30_HUMAN, HDAC1_HUMAN, RBBP7_HUMAN
core_511	5	0.6098	0.2856	SMD3_HUMAN, RSMB_HUMAN, ANM5_HUMAN, ICLN_HUMAN, MEP50_HUMAN
core_512	5	0.5253	0.4134	STPAP_HUMAN, SART3_HUMAN, UBP15_HUMAN, UBP4_HUMAN, PRP4_HUMAN
core_513	5	0.2528	0.4045	WDR90_HUMAN, OFD1_HUMAN, FR1OP_HUMAN, CP135_HUMAN, MARE1_HUMAN
core_514	5	0.2649	0.5306	WDR90_HUMAN, OFD1_HUMAN, FR1OP_HUMAN, CP135_HUMAN, CCD14_HUMAN
core_515	5	0.8018	0.4594	SMCA2_HUMAN, HDAC1_HUMAN, RBBP4_HUMAN, HDAC2_HUMAN, SIN3A_HUMAN
core_516	5	0.5851	0.6001	TCPG_HUMAN, TCPA_HUMAN, FBXW4_HUMAN, TCPH_HUMAN, TCPD_HUMAN
core_517	5	0.497	0.4613	SMCA2_HUMAN, HDAC1_HUMAN, RBBP4_HUMAN, HDAC2_HUMAN, BRCA1_HUMAN
core_518	5	0.6641	0.3089	CUL4A_HUMAN, DDB1_HUMAN, CUL4B_HUMAN, AMRA1_HUMAN, DDA1_HUMAN
core_519	5	0.5964	0.2963	CUL4A_HUMAN, DDB1_HUMAN, CUL4B_HUMAN, DCA10_HUMAN, CSN7A_HUMAN
core_520	5	0.475	0.2679	CUL4A_HUMAN, DDB1_HUMAN, DET1_HUMAN, RFWD2_HUMAN, DDA1_HUMAN
core_521	5	0.5183	0.2065	CUL4A_HUMAN, DDB1_HUMAN, DET1_HUMAN, RFWD2_HUMAN, RBX1_HUMAN
core_522	5	0.5146	0.3081	CUL4A_HUMAN, DDB1_HUMAN, CDN1A_HUMAN, DTL_HUMAN, CHK1_HUMAN
core_523	5	0.4379	0.3583	DNM3B_HUMAN, SIR1_HUMAN, EED_HUMAN, EZH2_HUMAN, DNMT1_HUMAN
core_524	5	0.6395	0.3858	CUL4A_HUMAN, WDR5_HUMAN, CUL4B_HUMAN, RBBP5_HUMAN, WDR82_HUMAN
core_525	5	0.4051	0.4262	DNM3B_HUMAN, SIR1_HUMAN, EED_HUMAN, EZH2_HUMAN, SUZ12_HUMAN
core_526	5	0.5975	0.2698	MED24_HUMAN, MED1_HUMAN, MED16_HUMAN, EMC2_HUMAN, MED14_HUMAN
core_527	5	0.4198	0.1949	MED24_HUMAN, SRBP1_HUMAN, MED14_HUMAN, FBXW7_HUMAN, MED12_HUMAN
core_528	5	0.5818	0.267	HDAC3_HUMAN, HDAC4_HUMAN, HDAC5_HUMAN, NCOR1_HUMAN, TBL1R_HUMAN
core_529	5	0.7051	0.3101	HDAC3_HUMAN, HDAC7_HUMAN, NCOR1_HUMAN, TBL1X_HUMAN, NCOR2_HUMAN
core_530	5	0.6877	0.2735	HDAC3_HUMAN, HDAC7_HUMAN, NCOR1_HUMAN, TBL1X_HUMAN, TBL1R_HUMAN
core_531	5	0.4986	0.2149	HDAC3_HUMAN, TAB2_HUMAN, NCOR1_HUMAN, TBL1X_HUMAN, HDAC5_HUMAN
core_532	5	0.3061	0.2919	RBL2_HUMAN, LIN37_HUMAN, LIN9_HUMAN, RBBP4_HUMAN, LIN54_HUMAN
core_533	5	0.4259	0.5178	RBL2_HUMAN, RB_HUMAN, BRCA1_HUMAN, HDAC1_HUMAN, RBBP4_HUMAN
core_534	5	0.583	0.7	TCPG_HUMAN, TCPA_HUMAN, FBXW4_HUMAN, TCPH_HUMAN, TCPB_HUMAN
core_535	5	0.3043	0.4169	CASP9_HUMAN, CASP8_HUMAN, XIAP_HUMAN, CASP3_HUMAN, APAF_HUMAN
core_536	5	0.7287	0.6578	RAE1L_HUMAN, NUPL2_HUMAN, NU107_HUMAN, NU153_HUMAN, IMB1_HUMAN
core_537	5	0.5223	0.3324	TCPG_HUMAN, TCPA_HUMAN, STK4_HUMAN, STRN_HUMAN, TCPH_HUMAN
core_538	5	0.5275	0.2698	EIF3F_HUMAN, EIF3B_HUMAN, IF4E_HUMAN, MTOR_HUMAN, KS6B1_HUMAN
core_539	5	0.6117	0.1755	EIF3F_HUMAN, EIF3B_HUMAN, CSK22_HUMAN, EIF3H_HUMAN, EIF3J_HUMAN
core_540	5	0.5353	0.4576	CXXC1_HUMAN, EP300_HUMAN, SET1A_HUMAN, ASH2L_HUMAN, WDR82_HUMAN
core_541	5	0.6835	0.341	CXXC1_HUMAN, RBBP5_HUMAN, ASH2L_HUMAN, WDR5_HUMAN, MEN1_HUMAN
core_542	5	0.6842	0.3244	CXXC1_HUMAN, RBBP5_HUMAN, ASH2L_HUMAN, WDR5_HUMAN, MLL2_HUMAN
core_543	5	0.4779	0.4338	1433G_HUMAN, 1433S_HUMAN, 1433Z_HUMAN, DCAF7_HUMAN, PARD3_HUMAN
core_544	5	0.4581	0.3037	RPTOR_HUMAN, MTOR_HUMAN, RICTR_HUMAN, LST8_HUMAN, DPTOR_HUMAN
core_545	5	0.7442	0.3776	ROA1_HUMAN, SUMO1_HUMAN, PRP19_HUMAN, IF4A3_HUMAN, CDC5L_HUMAN
core_546	5	0.8481	0.436	PRP31_HUMAN, PRP4B_HUMAN, PRP6_HUMAN, PRP4_HUMAN, SNUT2_HUMAN
core_547	5	0.448	0.4739	SUV91_HUMAN, KDM1A_HUMAN, EZH2_HUMAN, HDAC3_HUMAN, RBBP4_HUMAN
core_548	5	0.5956	0.3398	RBBP4_HUMAN, HDAC1_HUMAN, RBBP7_HUMAN, CBX5_HUMAN, SUZ12_HUMAN
core_549	5	0.5892	0.3653	GAR1_HUMAN, GEMI2_HUMAN, SMN_HUMAN, GEMI5_HUMAN, DDX20_HUMAN
core_550	5	0.8429	0.4603	MGN_HUMAN, IF4A3_HUMAN, HNRPM_HUMAN, CDC5L_HUMAN, PLRG1_HUMAN
core_551	5	0.5175	0.4126	SUV91_HUMAN, RB_HUMAN, HDAC1_HUMAN, RBBP4_HUMAN, RBL2_HUMAN
core_552	5	0.5705	0.4996	TBP_HUMAN, TF3C4_HUMAN, TF3C3_HUMAN, MYC_HUMAN, TF3C2_HUMAN
core_553	5	0.7157	0.358	SIN3A_HUMAN, HDAC1_HUMAN, TCF20_HUMAN, MTA2_HUMAN, RBBP7_HUMAN
core_554	5	0.6218	0.3264	EIF3A_HUMAN, IF4A1_HUMAN, IF4G1_HUMAN, VCAM1_HUMAN, EIF3B_HUMAN
core_555	5	0.4666	0.3039	SUMO2_HUMAN, RBBP7_HUMAN, HDAC1_HUMAN, MTA2_HUMAN, BRCA1_HUMAN
core_556	5	0.6513	0.2341	SUMO2_HUMAN, RBBP7_HUMAN, HDAC1_HUMAN, CBX5_HUMAN, H4_HUMAN
core_557	5	0.6307	0.3762	SUMO2_HUMAN, P66A_HUMAN, TCF20_HUMAN, HDAC1_HUMAN, RBBP7_HUMAN
core_558	5	0.5506	0.3038	SUMO2_HUMAN, TCPE_HUMAN, TCPA_HUMAN, HDAC1_HUMAN, DDB2_HUMAN
core_559	5	0.6915	0.3046	SUMO2_HUMAN, SIN3B_HUMAN, HDAC1_HUMAN, HCFC1_HUMAN, RBBP7_HUMAN
core_560	5	0.5701	0.2767	SUMO2_HUMAN, SUZ12_HUMAN, HDAC1_HUMAN, RBBP7_HUMAN, CBX5_HUMAN
core_561	5	0.3792	0.3386	SUMO2_HUMAN, SUZ12_HUMAN, HDAC1_HUMAN, RBBP7_HUMAN, BRCA1_HUMAN
core_562	5	0.5198	0.3844	RENT1_HUMAN, DCP2_HUMAN, EDC3_HUMAN, DCP1A_HUMAN, EDC4_HUMAN
core_563	5	0.5594	0.2871	EIF3I_HUMAN, EIF3A_HUMAN, VCAM1_HUMAN, EIF3B_HUMAN, IF4G1_HUMAN
core_564	5	0.2481	0.2843	GEMI_HUMAN, CCNA2_HUMAN, CDC20_HUMAN, CDK2_HUMAN, CDN1A_HUMAN
core_565	5	0.4526	0.4212	DCP2_HUMAN, PPR35_HUMAN, EDC3_HUMAN, EDC4_HUMAN, DCP1A_HUMAN
core_566	5	0.2382	0.4216	GEMI_HUMAN, CCNA2_HUMAN, CDC20_HUMAN, CDK2_HUMAN, CDT1_HUMAN
core_567	5	0.5059	0.6065	CDC20_HUMAN, BUB1_HUMAN, HDAC1_HUMAN, BUB3_HUMAN, BUB1B_HUMAN
core_568	5	0.4839	0.4062	CDC20_HUMAN, CDC27_HUMAN, CBP_HUMAN, APC7_HUMAN, MDC1_HUMAN
core_569	5	0.3225	0.3829	CCDC8_HUMAN, FBXW8_HUMAN, MK14_HUMAN, P53_HUMAN, CUL7_HUMAN
core_570	5	0.4755	0.252	TF65_HUMAN, FBW1B_HUMAN, AATF_HUMAN, HNRPU_HUMAN, MDM2_HUMAN
core_571	5	0.643	0.4129	NUP85_HUMAN, NU107_HUMAN, SEH1_HUMAN, SEC13_HUMAN, NU160_HUMAN
core_572	5	0.6564	0.3839	NUP85_HUMAN, NU107_HUMAN, SEH1_HUMAN, SEC13_HUMAN, NUP98_HUMAN
core_573	5	0.3314	0.7346	TBPL1_HUMAN, TAF4_HUMAN, TBP_HUMAN, TAF5_HUMAN, TF2AA_HUMAN
core_574	5	0.4025	0.6571	TBPL1_HUMAN, TAF4_HUMAN, TBP_HUMAN, TAF5_HUMAN, TAF1_HUMAN
core_575	5	0.6062	0.433	NUP85_HUMAN, NU107_HUMAN, SEH1_HUMAN, SEC13_HUMAN, NUP37_HUMAN
core_576	5	0.6235	0.3864	2AAB_HUMAN, 2AAA_HUMAN, PP2AA_HUMAN, 2ABG_HUMAN, 2ABB_HUMAN
core_577	5	0.454	0.3275	UBP46_HUMAN, WDR48_HUMAN, UBP12_HUMAN, PHLP1_HUMAN, DMWD_HUMAN
core_578	5	0.5509	0.4088	TCPB_HUMAN, SUMO1_HUMAN, HDAC1_HUMAN, BUB3_HUMAN, BUB1B_HUMAN
core_579	5	0.2764	0.462	FBW1A_HUMAN, FBW1B_HUMAN, SKP1_HUMAN, CUL1_HUMAN, CTNB1_HUMAN
core_580	5	0.4373	0.4981	FBW1A_HUMAN, FBW1B_HUMAN, SKP1_HUMAN, CUL1_HUMAN, BORA_HUMAN
core_581	5	0.3623	0.4718	FBW1A_HUMAN, FBW1B_HUMAN, SKP1_HUMAN, CUL1_HUMAN, NEDD8_HUMAN
core_582	5	0.3707	0.5188	FBW1A_HUMAN, FBW1B_HUMAN, SKP1_HUMAN, CUL1_HUMAN, MPIP1_HUMAN
core_583	5	0.2986	0.3744	FBW1A_HUMAN, FBW1B_HUMAN, AXIN1_HUMAN, YAP1_HUMAN, CTNB1_HUMAN
core_584	5	0.4418	0.3355	FBW1A_HUMAN, FBW1B_HUMAN, HNRPU_HUMAN, TF65_HUMAN, MDM2_HUMAN
core_585	5	0.4319	0.566	FBW1A_HUMAN, FBW1B_HUMAN, HNRPU_HUMAN, TF65_HUMAN, NFKB2_HUMAN
core_586	5	0.1487	0.1624	FBW1A_HUMAN, P53_HUMAN, TERA_HUMAN, MDM2_HUMAN, P63_HUMAN
core_587	5	0.2222	0.4006	FBW1A_HUMAN, P53_HUMAN, NEDD8_HUMAN, RBX1_HUMAN, SKP1_HUMAN
core_588	5	0.1944	0.2066	FBW1A_HUMAN, P53_HUMAN, HIPK2_HUMAN, MDM2_HUMAN, P63_HUMAN
core_589	5	0.5085	0.2657	TTP_HUMAN, EDC3_HUMAN, DCP2_HUMAN, EDC4_HUMAN, DCP1A_HUMAN
core_590	5	0.7349	0.5583	RPC3_HUMAN, TF3C4_HUMAN, TF3C2_HUMAN, TBP_HUMAN, TF3C3_HUMAN
core_591	5	0.8029	0.712	TEX10_HUMAN, WDR18_HUMAN, SENP3_HUMAN, PELP1_HUMAN, LAS1L_HUMAN
core_592	5	0.7904	0.4583	TEX10_HUMAN, WDR18_HUMAN, SENP3_HUMAN, PELP1_HUMAN, NPM_HUMAN
core_593	5	0.5019	0.3884	DDB1_HUMAN, CUL1_HUMAN, UBXN7_HUMAN, NEDD8_HUMAN, RBX1_HUMAN
core_594	5	0.2971	0.4287	FAF1_HUMAN, CUL1_HUMAN, SKP1_HUMAN, CTNB1_HUMAN, FBW1B_HUMAN
core_595	5	0.5322	0.3889	H31_HUMAN, CAF1A_HUMAN, H4_HUMAN, CBX5_HUMAN, RBBP4_HUMAN
core_596	5	0.6814	0.3822	NUP98_HUMAN, SEC13_HUMAN, SEH1_HUMAN, NU107_HUMAN, NU133_HUMAN
core_597	5	0.6881	0.5311	UBP4_HUMAN, SNUT2_HUMAN, NAA38_HUMAN, SART3_HUMAN, PRP4_HUMAN
core_598	5	0.2599	0.5211	SGF29_HUMAN, KAT2B_HUMAN, TADA3_HUMAN, SUPT3_HUMAN, TAF5L_HUMAN
core_599	5	0.3449	0.4039	FINC_HUMAN, COR1C_HUMAN, FLNA_HUMAN, IQGA1_HUMAN, MYH9_HUMAN
core_600	5	0.3448	0.2212	ARRB2_HUMAN, ICLN_HUMAN, MEP50_HUMAN, ANM5_HUMAN, E41L3_HUMAN
core_601	5	0.4759	0.3056	ARRB2_HUMAN, ICLN_HUMAN, MEP50_HUMAN, ANM5_HUMAN, SMD1_HUMAN
core_602	5	0.4463	0.3392	ARRB2_HUMAN, SMD2_HUMAN, MEP50_HUMAN, ICLN_HUMAN, SMD1_HUMAN
core_603	5	0.3433	0.7044	TAF6_HUMAN, TAF5_HUMAN, TBPL1_HUMAN, TBP_HUMAN, TF2AA_HUMAN
core_604	5	0.3899	0.6146	TAF6_HUMAN, TAF5_HUMAN, TBPL1_HUMAN, TBP_HUMAN, TAF1_HUMAN
core_605	5	0.6564	0.48	H31_HUMAN, HDAC1_HUMAN, HDAC2_HUMAN, RBBP4_HUMAN, CDYL1_HUMAN
core_606	5	0.6728	0.3425	CSN3_HUMAN, WRP73_HUMAN, CSN4_HUMAN, CSN2_HUMAN, CSN1_HUMAN
core_607	5	0.2437	0.4201	DREB_HUMAN, GBB2_HUMAN, FLNA_HUMAN, MYH9_HUMAN, ESR1_HUMAN
core_608	5	0.5795	0.2767	GATD1_HUMAN, HDAC1_HUMAN, HDAC2_HUMAN, RBBP7_HUMAN, MTA2_HUMAN
core_609	5	0.482	0.3534	KAT8_HUMAN, WDR5_HUMAN, RBBP5_HUMAN, MLL1_HUMAN, P53_HUMAN
core_610	5	0.665	0.3601	KAT8_HUMAN, WDR5_HUMAN, RBBP5_HUMAN, MLL1_HUMAN, HCFC1_HUMAN
core_611	5	0.3351	0.3221	KAT2A_HUMAN, SGF29_HUMAN, CSR2B_HUMAN, MBIP1_HUMAN, WDR5_HUMAN
core_612	5	0.5114	0.347	H31_HUMAN, CBX3_HUMAN, CAF1A_HUMAN, CBX5_HUMAN, CAF1B_HUMAN
core_613	5	0.6325	0.475	RING2_HUMAN, PCGF6_HUMAN, MGAP_HUMAN, RYBP_HUMAN, WDR5_HUMAN
core_614	5	0.2698	0.301	APC_HUMAN, CTNB1_HUMAN, AXIN1_HUMAN, CTNA1_HUMAN, FBW1B_HUMAN
core_615	5	0.2865	0.3806	APC_HUMAN, CTNB1_HUMAN, AXIN1_HUMAN, FBW1A_HUMAN, FBW1B_HUMAN
core_616	5	0.2669	0.3069	APC_HUMAN, CTNB1_HUMAN, AXIN1_HUMAN, FBW1A_HUMAN, GSK3B_HUMAN
core_617	5	0.3018	0.1682	APC_HUMAN, CTNB1_HUMAN, AXIN1_HUMAN, FBW1A_HUMAN, PLAK_HUMAN
core_618	5	0.3569	0.2035	ARRB1_HUMAN, ARRB2_HUMAN, SMD1_HUMAN, MEP50_HUMAN, ANM5_HUMAN
core_619	5	0.4125	0.3782	GNAI1_HUMAN, ESR1_HUMAN, MYH9_HUMAN, FLNA_HUMAN, GBB2_HUMAN
core_620	5	0.4245	0.6786	H31_HUMAN, ASF1B_HUMAN, CAF1A_HUMAN, ASF1A_HUMAN, CAF1B_HUMAN
core_621	5	0.4291	0.4084	MED1_HUMAN, MED12_HUMAN, CDK8_HUMAN, KAT2A_HUMAN, MED16_HUMAN
core_622	5	0.7408	0.2764	MED1_HUMAN, HNF4A_HUMAN, MED14_HUMAN, PRGC1_HUMAN, MED16_HUMAN
core_623	4	0.4182	0.2483	SOGA2_HUMAN, 2AAA_HUMAN, DYL1_HUMAN, 2ABB_HUMAN
core_624	4	0.377	0.2109	LST8_HUMAN, RICTR_HUMAN, MTOR_HUMAN, PRR5L_HUMAN
core_625	4	0.3045	0.3013	LST8_HUMAN, RICTR_HUMAN, MTOR_HUMAN, PRR5_HUMAN
core_626	4	0.5475	0.2183	HMGB1_HUMAN, AES_HUMAN, TF65_HUMAN, TLE1_HUMAN
core_627	4	0.5412	0.2706	EIF3L_HUMAN, EIF3A_HUMAN, RIOK2_HUMAN, EIF3B_HUMAN
core_628	4	0.2922	0.638	H31_HUMAN, SGF29_HUMAN, KAT2B_HUMAN, WDR5_HUMAN
core_629	4	0.7202	0.2501	2ABA_HUMAN, 2AAA_HUMAN, 2AAB_HUMAN, PP2AB_HUMAN
core_630	4	0.7247	0.1652	2ABA_HUMAN, 2AAA_HUMAN, 2AAB_HUMAN, PP2AA_HUMAN
core_631	4	0.3816	0.1289	2ABA_HUMAN, 2AAA_HUMAN, FOXC1_HUMAN, FOXC2_HUMAN
core_632	4	0.4077	0	SRC_HUMAN, GBLP_HUMAN, NMDE2_HUMAN, FYN_HUMAN
core_633	4	0.7362	0.7692	ZN207_HUMAN, BUB3_HUMAN, UBP7_HUMAN, RNPS1_HUMAN
core_634	4	0.5261	0.3186	HNRPD_HUMAN, FBW1B_HUMAN, MDM2_HUMAN, HNRPU_HUMAN
core_635	4	0.5676	0.6756	HNRPD_HUMAN, FBW1B_HUMAN, ROA2_HUMAN, HNRPU_HUMAN
core_636	4	0.5109	0.3769	HNRPD_HUMAN, FBW1B_HUMAN, ROA2_HUMAN, NEDD8_HUMAN
core_637	4	0.5635	0.4094	HNRPD_HUMAN, KHDR2_HUMAN, FBW1B_HUMAN, ROA2_HUMAN
core_638	4	0.6733	0.2787	MEPCE_HUMAN, PRP4_HUMAN, SNUT2_HUMAN, SNR27_HUMAN
core_639	4	0.7729	0.4777	MEPCE_HUMAN, PRP4_HUMAN, TCPB_HUMAN, TCPQ_HUMAN
core_640	4	0.2861	0.7525	MD2L1_HUMAN, CDC20_HUMAN, MD2BP_HUMAN, BUB1B_HUMAN
core_641	4	0.5148	0.5038	MD2L1_HUMAN, CDC20_HUMAN, CDC27_HUMAN, MD2L2_HUMAN
core_642	4	0.201	0.5127	RL10_HUMAN, NPM_HUMAN, LAR4B_HUMAN, GBLP_HUMAN
core_643	4	0.6047	0.9389	RL10_HUMAN, FYN_HUMAN, SRC_HUMAN, GBLP_HUMAN
core_644	4	0.2613	0.3422	RL10_HUMAN, PABP1_HUMAN, VCAM1_HUMAN, GBLP_HUMAN
core_645	4	0.2311	0.3793	ZRAN1_HUMAN, STRN3_HUMAN, STRN_HUMAN, PGAM5_HUMAN
core_646	4	0.8465	0.2981	GNAI3_HUMAN, GNAI1_HUMAN, MTR1B_HUMAN, GBB2_HUMAN
core_647	4	0.7936	0.1288	GNAI3_HUMAN, GNAI1_HUMAN, GBB1_HUMAN, MTR1A_HUMAN
core_648	4	0.4417	0.2883	WDR92_HUMAN, PIHD1_HUMAN, RPAP3_HUMAN, PAR6A_HUMAN
core_649	4	0.62	0.3396	WDR92_HUMAN, PIHD1_HUMAN, RPAP3_HUMAN, RPC5_HUMAN
core_650	4	0.3354	0.1734	WDR92_HUMAN, PIHD1_HUMAN, PP1B_HUMAN, PP1G_HUMAN
core_651	4	0.3982	0.3836	STRAP_HUMAN, DDX20_HUMAN, SMN_HUMAN, GSK3B_HUMAN
core_652	4	0.2563	0.2461	STRAP_HUMAN, TGFR1_HUMAN, SMAD2_HUMAN, SMAD6_HUMAN
core_653	4	0.3832	0.2848	STRAP_HUMAN, TGFR1_HUMAN, SMAD2_HUMAN, SMAD3_HUMAN
core_654	4	0.6829	0.5584	ASH2L_HUMAN, WDR5_HUMAN, HCFC2_HUMAN, MLL1_HUMAN
core_655	4	0.5025	0.8306	ASH2L_HUMAN, WDR5_HUMAN, DPY30_HUMAN, PAXI1_HUMAN
core_656	4	0.3657	0.3201	ASH2L_HUMAN, FOXQ1_HUMAN, RBBP5_HUMAN, P53_HUMAN
core_657	4	0.6134	0.5947	GCP3_HUMAN, GCP2_HUMAN, LRWD1_HUMAN, TBG1_HUMAN
core_658	4	0.6004	0.3079	RPA1_HUMAN, RPAP3_HUMAN, PIHD1_HUMAN, WDR92_HUMAN
core_659	4	0.542	0.2201	PEX13_HUMAN, PEX7_HUMAN, PEX5_HUMAN, PEX14_HUMAN
core_660	4	0.426	0.193	SIN1_HUMAN, RICTR_HUMAN, RS6_HUMAN, RPTOR_HUMAN
core_661	4	0.2664	0.2796	CSN6_HUMAN, RFWD2_HUMAN, JUN_HUMAN, CSN2_HUMAN
core_662	4	0.5778	0.3121	CSK22_HUMAN, MLL1_HUMAN, P53_HUMAN, WDR5_HUMAN
core_663	4	0.6652	0.2384	SIN1_HUMAN, RICTR_HUMAN, MTOR_HUMAN, RPTOR_HUMAN
core_664	4	0.5097	0.5602	CSK22_HUMAN, YAF2_HUMAN, RING2_HUMAN, WDR5_HUMAN
core_665	4	0.6455	0.0831	FBXW7_HUMAN, MED12_HUMAN, MYC_HUMAN, MED14_HUMAN
core_666	4	0.1322	0.1001	FBXW7_HUMAN, SKP1_HUMAN, CUL1_HUMAN, CDK2_HUMAN
core_667	4	0.4864	0.1374	FBXW7_HUMAN, SKP1_HUMAN, CUL1_HUMAN, CCDC6_HUMAN
core_668	4	0.2542	0.1885	FBXW7_HUMAN, SKP1_HUMAN, CUL1_HUMAN, RBX1_HUMAN
core_669	4	0.6907	0.28	GNAI2_HUMAN, MTR1A_HUMAN, GBB1_HUMAN, GNAI3_HUMAN
core_670	4	0.728	0.3892	GNAI2_HUMAN, MTR1B_HUMAN, GBB2_HUMAN, GNAI3_HUMAN
core_671	4	0.2605	0.3765	GNAI2_HUMAN, SYNPO_HUMAN, MYH9_HUMAN, GBB2_HUMAN
core_672	4	0.5918	0.3786	GNAI2_HUMAN, SYNPO_HUMAN, GNAI3_HUMAN, GBB2_HUMAN
core_673	4	0.53	0.2219	GNAI2_HUMAN, SYNPO_HUMAN, GBB1_HUMAN, GNAI3_HUMAN
core_674	4	0.2762	0.1809	GNAI2_HUMAN, SYNPO_HUMAN, GBB1_HUMAN, PDLI7_HUMAN
core_675	4	0.4468	0.4375	GPN3_HUMAN, GPN1_HUMAN, WDR48_HUMAN, RPB7_HUMAN
core_676	4	0.3391	0.3681	IKKB_HUMAN, FBW1A_HUMAN, TF65_HUMAN, KEAP1_HUMAN
core_677	4	0.1602	0.8011	IKKB_HUMAN, P53_HUMAN, FBW1A_HUMAN, CSN4_HUMAN
core_678	4	0.3511	0.1806	M3K3_HUMAN, NEMO_HUMAN, DDB1_HUMAN, TRAF6_HUMAN
core_679	4	0.3676	0.5331	M3K3_HUMAN, GNAI2_HUMAN, MYH9_HUMAN, GBB2_HUMAN
core_680	4	0.266	0.2423	CORO7_HUMAN, CUL1_HUMAN, RBX1_HUMAN, UB2R1_HUMAN
core_681	4	0.6183	0.4075	MD1L1_HUMAN, HDAC2_HUMAN, HDAC1_HUMAN, CDC20_HUMAN
core_682	4	0.2762	0.5804	MD1L1_HUMAN, MD2L1_HUMAN, CDC20_HUMAN, MD2BP_HUMAN
core_683	4	0.54	0.2754	DLRB1_HUMAN, DC1I2_HUMAN, DYHC1_HUMAN, MARE1_HUMAN
core_684	4	0.52	0.3871	DLRB1_HUMAN, DC1I2_HUMAN, DYHC1_HUMAN, DYL1_HUMAN
core_685	4	0.5559	0.4826	M3K3_HUMAN, GNAI3_HUMAN, GBB2_HUMAN, GNAI2_HUMAN
core_686	4	0.6513	0.3348	PPME1_HUMAN, 2ABD_HUMAN, 2AAA_HUMAN, PP2AB_HUMAN
core_687	4	0.6526	0.241	PPME1_HUMAN, 2ABD_HUMAN, 2AAA_HUMAN, PP2AA_HUMAN
core_688	4	0.3303	0.747	FOXN2_HUMAN, FBW1A_HUMAN, SKP1_HUMAN, FBW1B_HUMAN
core_689	4	0.7151	0.3576	E2F6_HUMAN, RING2_HUMAN, HDAC1_HUMAN, WDR5_HUMAN
core_690	4	0.4521	0.3405	M3K3_HUMAN, GBB1_HUMAN, GNAI2_HUMAN, GNAI3_HUMAN
core_691	4	0.5331	0.2057	M3K3_HUMAN, WDR92_HUMAN, PIHD1_HUMAN, SC16A_HUMAN
core_692	4	0.44	0.3625	KIFA3_HUMAN, TAF5_HUMAN, TAF1_HUMAN, TAF4_HUMAN
core_693	4	0.4024	0.3618	KIFA3_HUMAN, TAF5_HUMAN, TAF1_HUMAN, TAF7_HUMAN
core_694	4	0.3239	0.5683	CCNB1_HUMAN, CDC20_HUMAN, CDK2_HUMAN, CDN1A_HUMAN
core_695	4	0.5962	0.5017	CCNB1_HUMAN, CDC20_HUMAN, CDC27_HUMAN, CDN1A_HUMAN
core_696	4	0.4449	0.5196	EED_HUMAN, EZH2_HUMAN, SUZ12_HUMAN, CUL4B_HUMAN
core_697	4	0.4249	0.6716	EED_HUMAN, EZH2_HUMAN, SUZ12_HUMAN, VAV_HUMAN
core_698	4	0.5304	0.6891	EED_HUMAN, EZH2_HUMAN, SUZ12_HUMAN, Q15156_HUMAN
core_699	4	0.5304	0.6775	EED_HUMAN, EZH2_HUMAN, SUZ12_HUMAN, PHF19_HUMAN
core_700	4	0.5702	0.4875	EED_HUMAN, EZH2_HUMAN, SUZ12_HUMAN, EZH1_HUMAN
core_701	4	0.5509	0.5112	EED_HUMAN, EZH2_HUMAN, PP1R8_HUMAN, HDAC2_HUMAN
core_702	4	0.5208	0.2015	EED_HUMAN, H31T_HUMAN, RBBP7_HUMAN, PHF1_HUMAN
core_703	4	0.5555	0.3298	EED_HUMAN, H31T_HUMAN, RBBP7_HUMAN, RBBP4_HUMAN
core_704	4	0.6716	0.4846	EED_HUMAN, RING2_HUMAN, UBP7_HUMAN, BMI1_HUMAN
core_705	4	0.7204	0.509	EED_HUMAN, EHMT1_HUMAN, HDAC1_HUMAN, HDAC2_HUMAN
core_706	4	0.8411	0.3867	FOXB1_HUMAN, TF3C4_HUMAN, TF3C2_HUMAN, TF3C3_HUMAN
core_707	4	0.6091	0.3503	CPSF3_HUMAN, CPSF1_HUMAN, KI21B_HUMAN, CSTF2_HUMAN
core_708	4	0.8012	0.3033	FOXB1_HUMAN, TF3C4_HUMAN, TF3C2_HUMAN, TF3C5_HUMAN
core_709	4	0.8064	0.3414	FOXB1_HUMAN, TF3C4_HUMAN, TF3C2_HUMAN, TF3C1_HUMAN
core_710	4	0.4594	0.5934	TAF10_HUMAN, TAF3_HUMAN, H31T_HUMAN, TAF5_HUMAN
core_711	4	0.4289	0.5292	FOXB1_HUMAN, COPG1_HUMAN, SAC1_HUMAN, COPA_HUMAN
core_712	4	0.2886	0.4059	FAN_HUMAN, ACTB_HUMAN, TCPB_HUMAN, TCPE_HUMAN
core_713	4	0.4718	0.4936	F120A_HUMAN, FBW1B_HUMAN, HNRPU_HUMAN, HNRPD_HUMAN
core_714	4	0.4574	0.4142	FBX11_HUMAN, DTL_HUMAN, CSN5_HUMAN, CSN6_HUMAN
core_715	4	0.5548	0.7653	MTF2_HUMAN, EED_HUMAN, SUZ12_HUMAN, EZH2_HUMAN
core_716	4	0.4164	0.4498	INAR2_HUMAN, STAT1_HUMAN, JAK1_HUMAN, GBLP_HUMAN
core_717	4	0.4454	0.2535	RIOK1_HUMAN, MEP50_HUMAN, ANM5_HUMAN, GAR1_HUMAN
core_718	4	0.5834	0.3697	STK4_HUMAN, STRN_HUMAN, SLMAP_HUMAN, RASF3_HUMAN
core_719	4	0.4944	0.3105	SMAD7_HUMAN, TGFR1_HUMAN, SMAD6_HUMAN, STRAP_HUMAN
core_720	4	0.1786	0.2528	SMAD7_HUMAN, TGFR1_HUMAN, TGFR2_HUMAN, STRAP_HUMAN
core_721	4	0.2862	0.3897	NFKB1_HUMAN, CTNB1_HUMAN, FBW1B_HUMAN, FBW1A_HUMAN
core_722	4	0.3413	0.2369	NFKB1_HUMAN, CTNB1_HUMAN, IKKB_HUMAN, FBW1A_HUMAN
core_723	4	0.198	0.3527	NFKB1_HUMAN, SMAD4_HUMAN, CTNB1_HUMAN, FBW1A_HUMAN
core_724	4	0.229	0.1044	SRBP1_HUMAN, MED13_HUMAN, FBXW7_HUMAN, MED12_HUMAN
core_725	4	0.4889	0.2729	AGO3_HUMAN, ICLN_HUMAN, MEP50_HUMAN, ANM5_HUMAN
core_726	4	0.3778	0.2456	SP1_HUMAN, HDAC4_HUMAN, RBBP4_HUMAN, ESR1_HUMAN
core_727	4	0.6889	0.1597	AGO3_HUMAN, AGO4_HUMAN, MEP50_HUMAN, ANM5_HUMAN
core_728	4	0.2192	0.5737	CDT1_HUMAN, CDC20_HUMAN, E2F1_HUMAN, APC5_HUMAN
core_729	4	0.5661	0.318	TF3C5_HUMAN, TF3C4_HUMAN, TF3C2_HUMAN, FOXQ1_HUMAN
core_730	4	0.4878	0.3258	CCNA2_HUMAN, CDC27_HUMAN, CDC20_HUMAN, CDN1A_HUMAN
core_731	4	0.4326	0.3732	MLP3B_HUMAN, A16L1_HUMAN, ATG3_HUMAN, ATG5_HUMAN
core_732	4	0.1647	0.4187	MLP3B_HUMAN, ULK1_HUMAN, A16L1_HUMAN, ATG13_HUMAN
core_733	4	0.2879	0.794	IKBA_HUMAN, P53_HUMAN, IKKB_HUMAN, FBW1A_HUMAN
core_734	4	0.1307	0.1698	ANDR_HUMAN, GBLP_HUMAN, RB_HUMAN, JUN_HUMAN
core_735	4	0.1089	0.1159	ANDR_HUMAN, GBLP_HUMAN, SRC_HUMAN, RASA1_HUMAN
core_736	4	0.2207	0.1848	ANDR_HUMAN, PARK7_HUMAN, VHL_HUMAN, GBLP_HUMAN
core_737	4	0.4345	0.3708	STAT3_HUMAN, ELP2_HUMAN, STAT1_HUMAN, JAK2_HUMAN
core_738	4	0.5887	0.4732	STAT3_HUMAN, ELP2_HUMAN, STAT1_HUMAN, JAK1_HUMAN
core_739	4	0.5386	0.3898	SMD3_HUMAN, RUXE_HUMAN, MEP50_HUMAN, ICLN_HUMAN
core_740	4	0.6724	0.3669	MYO1C_HUMAN, MED16_HUMAN, MED12_HUMAN, MED15_HUMAN
core_741	4	0.3253	0.1462	MYO1C_HUMAN, MED16_HUMAN, MED12_HUMAN, ESR1_HUMAN
core_742	4	0.4702	0.4504	HIRA_HUMAN, ASF1B_HUMAN, H33_HUMAN, ASF1A_HUMAN
core_743	4	0.3174	0.3508	HIRA_HUMAN, CABIN_HUMAN, ASF1A_HUMAN, UBN1_HUMAN
core_744	4	0.3963	0.383	HIRA_HUMAN, CABIN_HUMAN, ASF1A_HUMAN, H33_HUMAN
core_745	4	0.6217	0.4342	CUL4A_HUMAN, WDR26_HUMAN, CUL4B_HUMAN, UBXN7_HUMAN
core_746	4	0.7259	0.2155	CUL4A_HUMAN, DDB1_HUMAN, CUL4B_HUMAN, PHIP_HUMAN
core_747	4	0.7176	0.2894	CUL4A_HUMAN, DDB1_HUMAN, CUL4B_HUMAN, RBBP5_HUMAN
core_748	4	0.6803	0.2085	CUL4A_HUMAN, DDB1_HUMAN, CUL4B_HUMAN, EED_HUMAN
core_749	4	0.7026	0.3255	SMCA2_HUMAN, HDAC1_HUMAN, RBBP4_HUMAN, CBX5_HUMAN
core_750	4	0.5037	0.3962	CUL4A_HUMAN, DDB1_HUMAN, MERL_HUMAN, VPRBP_HUMAN
core_751	4	0.6864	0.3009	CUL4A_HUMAN, DDB1_HUMAN, CRBN_HUMAN, CSN6_HUMAN
core_752	4	0.4823	0.3008	CUL4A_HUMAN, DDB1_HUMAN, BRWD1_HUMAN, UBXN7_HUMAN
core_753	4	0.6478	0.3469	CUL4A_HUMAN, DDB1_HUMAN, WDTC1_HUMAN, DDA1_HUMAN
core_754	4	0.3229	0.3148	MIP18_HUMAN, CIAO1_HUMAN, MMS19_HUMAN, MLF2_HUMAN
core_755	4	0.5756	0.2328	CUL4A_HUMAN, DDB1_HUMAN, RBBP7_HUMAN, EED_HUMAN
core_756	4	0.8431	0.1839	CUL4A_HUMAN, DDB1_HUMAN, MDM2_HUMAN, CDN1A_HUMAN
core_757	4	0.7034	0.3137	CUL4A_HUMAN, DDB1_HUMAN, MDM2_HUMAN, CSN5_HUMAN
core_758	4	0.4009	0.395	CUL4A_HUMAN, PCNA_HUMAN, CDN1A_HUMAN, DTL_HUMAN
core_759	4	0.6712	0.3707	CUL4A_HUMAN, WDR5_HUMAN, CUL4B_HUMAN, GRWD1_HUMAN
core_760	4	0.7954	0.4432	CUL4A_HUMAN, WDR5_HUMAN, CUL4B_HUMAN, DTL_HUMAN
core_761	4	0.7878	0.4339	CUL4A_HUMAN, SNR40_HUMAN, WDR5_HUMAN, CUL4B_HUMAN
core_762	4	0.2315	0.2814	PAN2_HUMAN, TNR6C_HUMAN, PAN3_HUMAN, PABP1_HUMAN
core_763	4	0.8352	0.4778	SNW1_HUMAN, U2AF1_HUMAN, PRP19_HUMAN, CDC5L_HUMAN
core_764	4	0.5089	0.223	CAF1B_HUMAN, H31T_HUMAN, CBX3_HUMAN, CBX5_HUMAN
core_765	4	0.4557	0.3919	CAF1B_HUMAN, H31T_HUMAN, ASF1B_HUMAN, ASF1A_HUMAN
core_766	4	0.3111	0.2476	EP300_HUMAN, STRAP_HUMAN, SMAD2_HUMAN, SMAD3_HUMAN
core_767	4	0.5447	0.1944	EP300_HUMAN, DDB1_HUMAN, MDM2_HUMAN, HDAC1_HUMAN
core_768	4	0.4324	0.21	EP300_HUMAN, DDB2_HUMAN, CSN2_HUMAN, DDB1_HUMAN
core_769	4	0.5141	0.1197	EP300_HUMAN, DDB2_HUMAN, HDAC1_HUMAN, DDB1_HUMAN
core_770	4	0.4592	0.2191	EP300_HUMAN, DDB2_HUMAN, HDAC1_HUMAN, E2F1_HUMAN
core_771	4	0.5713	0.2917	HDAC3_HUMAN, SKI_HUMAN, TBL1R_HUMAN, NCOR1_HUMAN
core_772	4	0.5405	0.2172	HDAC3_HUMAN, TBL1X_HUMAN, HDAC5_HUMAN, CTBP1_HUMAN
core_773	4	0.3542	0.3991	HDAC3_HUMAN, DHX30_HUMAN, NR2E3_HUMAN, RBBP4_HUMAN
core_774	4	0.5983	0.4442	HDAC3_HUMAN, HDAC4_HUMAN, RBBP4_HUMAN, BRMS1_HUMAN
core_775	4	0.4138	0.273	HDAC3_HUMAN, HDAC4_HUMAN, RBBP4_HUMAN, ESR1_HUMAN
core_776	4	0.7695	0.726	C170L_HUMAN, SYMPK_HUMAN, FIP1_HUMAN, WDR33_HUMAN
core_777	4	0.2476	0.3398	C170L_HUMAN, CE170_HUMAN, WDR62_HUMAN, KIFC3_HUMAN
core_778	4	0.4225	0.3765	RBL2_HUMAN, RB_HUMAN, LIN9_HUMAN, RBBP4_HUMAN
core_779	4	0.6032	0.322	ELP4_HUMAN, ELP1_HUMAN, ELP3_HUMAN, ELP2_HUMAN
core_780	4	0.2885	0.2447	CASP9_HUMAN, NALP1_HUMAN, B2CL1_HUMAN, APAF_HUMAN
core_781	4	0.3837	0.2352	OPTN_HUMAN, 1433B_HUMAN, 1433F_HUMAN, WDR20_HUMAN
core_782	4	0.7111	0.5428	TCPG_HUMAN, A16L1_HUMAN, TCPB_HUMAN, TCPH_HUMAN
core_783	4	0.2469	0.5232	CSTF1_HUMAN, CSTF2_HUMAN, BRCA1_HUMAN, BARD1_HUMAN
core_784	4	0.3447	0.5949	RAE1L_HUMAN, DPOLA_HUMAN, PRI1_HUMAN, DPOA2_HUMAN
core_785	4	0.8862	0.5255	RAE1L_HUMAN, HNRL1_HUMAN, NUP98_HUMAN, NXF1_HUMAN
core_786	4	0.1911	0.4749	RAE1L_HUMAN, PRI2_HUMAN, DPOA2_HUMAN, DPOLA_HUMAN
core_787	4	0.5566	0.1704	RAE1L_HUMAN, RPC5_HUMAN, RPC8_HUMAN, RPC2_HUMAN
core_788	4	0.4917	0.236	RAE1L_HUMAN, RPC5_HUMAN, RPC8_HUMAN, RPC1_HUMAN
core_789	4	0.7832	0.6524	RAE1L_HUMAN, SF3A3_HUMAN, SF3A2_HUMAN, SF3A1_HUMAN
core_790	4	0.3033	0.2845	ETS2_HUMAN, RFWD2_HUMAN, JUN_HUMAN, ETS1_HUMAN
core_791	4	0.3159	0.321	ETS2_HUMAN, RFWD2_HUMAN, JUN_HUMAN, FOS_HUMAN
core_792	4	0.4258	0.3511	ETS2_HUMAN, RFWD2_HUMAN, P53_HUMAN, ETS1_HUMAN
core_793	4	0.6098	0.3455	DCAF5_HUMAN, CUL4A_HUMAN, DDA1_HUMAN, DDB1_HUMAN
core_794	4	0.5168	0.3534	KS6B1_HUMAN, NCBP1_HUMAN, EIF3B_HUMAN, RS6_HUMAN
core_795	4	0.5297	0.3702	KS6B1_HUMAN, NCBP1_HUMAN, EIF3B_HUMAN, MTOR_HUMAN
core_796	4	0.6292	0.376	EIF3F_HUMAN, EIF3B_HUMAN, KS6B1_HUMAN, EIF3C_HUMAN
core_797	4	0.5405	0.1215	EIF3F_HUMAN, EIF3B_HUMAN, FINC_HUMAN, EIF3K_HUMAN
core_798	4	0.7124	0.2097	EIF3F_HUMAN, EIF3B_HUMAN, IF4E_HUMAN, IF4G1_HUMAN
core_799	4	0.7378	0.314	EIF3F_HUMAN, EIF3B_HUMAN, IF4E_HUMAN, DDX3X_HUMAN
core_800	4	0.7713	0.3088	EIF3F_HUMAN, EIF3B_HUMAN, EIF3A_HUMAN, IF4B_HUMAN
core_801	4	0.5512	0.2085	EIF3F_HUMAN, WDR48_HUMAN, EIF3H_HUMAN, EIF3A_HUMAN
core_802	4	0.7142	0.3219	CXXC1_HUMAN, RING2_HUMAN, P53_HUMAN, WDR5_HUMAN
core_803	4	0.7059	0.4795	CXXC1_HUMAN, RBBP5_HUMAN, BD1L1_HUMAN, SET1A_HUMAN
core_804	4	0.5513	0.3179	BCR_HUMAN, WDR48_HUMAN, CSK22_HUMAN, P53_HUMAN
core_805	4	0.9534	0.571	1433G_HUMAN, EMAL3_HUMAN, 1433F_HUMAN, 1433T_HUMAN
core_806	4	0.4054	0.3277	1433G_HUMAN, 1433B_HUMAN, DYR1A_HUMAN, DCAF7_HUMAN
core_807	4	0.3149	0.2082	1433G_HUMAN, 1433S_HUMAN, DYR1A_HUMAN, DCAF7_HUMAN
core_808	4	0.3214	0.2749	RPTOR_HUMAN, MTOR_HUMAN, IRS1_HUMAN, SIR1_HUMAN
core_809	4	0.3648	0.2177	RPTOR_HUMAN, MTOR_HUMAN, IKKB_HUMAN, IRS1_HUMAN
core_810	4	0.5769	0.2891	RPTOR_HUMAN, MTOR_HUMAN, RICTR_HUMAN, KS6B1_HUMAN
core_811	4	0.4741	0.2381	RPTOR_HUMAN, MTOR_HUMAN, RICTR_HUMAN, PREX1_HUMAN
core_812	4	0.6048	0.2107	RPTOR_HUMAN, MTOR_HUMAN, RICTR_HUMAN, AKTS1_HUMAN
core_813	4	0.4997	0.2655	RPTOR_HUMAN, MTOR_HUMAN, EIF3B_HUMAN, KS6B1_HUMAN
core_814	4	0.408	0.3148	RPTOR_HUMAN, RS6_HUMAN, KS6B1_HUMAN, EIF3B_HUMAN
core_815	4	0.4063	0.3254	RPTOR_HUMAN, RS6_HUMAN, KS6B1_HUMAN, RICTR_HUMAN
core_816	4	0.5436	0.2967	RPTOR_HUMAN, EIF3C_HUMAN, KS6B1_HUMAN, EIF3B_HUMAN
core_817	4	0.4984	0.4593	FOXE1_HUMAN, ORC2_HUMAN, LRWD1_HUMAN, ORC3_HUMAN
core_818	4	0.6372	0.3944	RBBP4_HUMAN, H31T_HUMAN, RBBP7_HUMAN, CBX5_HUMAN
core_819	4	0.6616	0.298	RBBP4_HUMAN, H31T_HUMAN, RBBP7_HUMAN, CHD4_HUMAN
core_820	4	0.5863	0.3437	HDGF_HUMAN, DHX30_HUMAN, HDAC1_HUMAN, RBBP4_HUMAN
core_821	4	0.4671	0.4298	SUV91_HUMAN, HDAC4_HUMAN, RBBP4_HUMAN, HDAC3_HUMAN
core_822	4	0.5376	0.4521	SNR40_HUMAN, SF3B1_HUMAN, IF4A3_HUMAN, 1433Z_HUMAN
core_823	4	0.2582	0.1277	CSN5_HUMAN, GBLP_HUMAN, JUN_HUMAN, HIF1A_HUMAN
core_824	4	0.2237	0.2291	ESR1_HUMAN, GBLP_HUMAN, NPM_HUMAN, OTUB1_HUMAN
core_825	4	0.451	0.4298	SUV91_HUMAN, HDAC4_HUMAN, RBBP4_HUMAN, CBX5_HUMAN
core_826	4	0.2306	0.4339	RFWD2_HUMAN, JUND_HUMAN, FOS_HUMAN, JUN_HUMAN
core_827	4	0.1818	0.2684	RFWD2_HUMAN, FOSL2_HUMAN, JUN_HUMAN, JUND_HUMAN
core_828	4	0.5015	0.3492	SUV91_HUMAN, RB_HUMAN, HDAC3_HUMAN, RBBP4_HUMAN
core_829	4	0.2906	0.3329	WDR48_HUMAN, PHLP1_HUMAN, PHLP2_HUMAN, UBP1_HUMAN
core_830	4	0.5595	0.2294	FOXK1_HUMAN, FOXK2_HUMAN, TBL1R_HUMAN, NCOR1_HUMAN
core_831	4	0.5922	0.3071	FOXQ1_HUMAN, TF3C4_HUMAN, TF3C2_HUMAN, TF3C3_HUMAN
core_832	4	0.6158	0.3223	FOXQ1_HUMAN, TF3C4_HUMAN, TF3C2_HUMAN, TF3C1_HUMAN
core_833	4	0.8616	0.6977	MGN_HUMAN, IF4A3_HUMAN, SF3B1_HUMAN, SNR40_HUMAN
core_834	4	0.7934	0.4862	BUB3_HUMAN, HDAC1_HUMAN, PARP1_HUMAN, HDAC2_HUMAN
core_835	4	0.7805	0.399	BUB3_HUMAN, HDAC1_HUMAN, PARP1_HUMAN, SUMO1_HUMAN
core_836	4	0.3534	0.4186	STAT1_HUMAN, GBLP_HUMAN, IL2RB_HUMAN, JAK1_HUMAN
core_837	4	0.7363	0.4494	WDR18_HUMAN, NOL9_HUMAN, LAS1L_HUMAN, PELP1_HUMAN
core_838	4	0.3845	0.2519	GPS2_HUMAN, FOXK1_HUMAN, NCOR1_HUMAN, TBL1R_HUMAN
core_839	4	0.4204	0.4438	GPS2_HUMAN, HDAC1_HUMAN, TBL1R_HUMAN, FOXK1_HUMAN
core_840	4	0.4938	0.5546	MYC_HUMAN, TF3C4_HUMAN, TF3C1_HUMAN, TF3C2_HUMAN
core_841	4	0.6268	0.1145	FBW1B_HUMAN, ILF3_HUMAN, HNRPU_HUMAN, MDM2_HUMAN
core_842	4	0.364	0.0992	VHL_HUMAN, GBLP_HUMAN, HIF1A_HUMAN, CSN5_HUMAN
core_843	4	0.3571	0.2449	SEC13_HUMAN, CLH1_HUMAN, SC23A_HUMAN, SC16A_HUMAN
core_844	4	0.5721	0.347	FOXS1_HUMAN, TF3C4_HUMAN, TF3C2_HUMAN, TF3C3_HUMAN
core_845	4	0.4383	0.3821	SIN3A_HUMAN, HDAC4_HUMAN, ESR1_HUMAN, RBBP4_HUMAN
core_846	4	0.5891	0.2678	FOXS1_HUMAN, TF3C4_HUMAN, TF3C2_HUMAN, TF3C5_HUMAN
core_847	4	0.4909	0.4492	LIS1_HUMAN, TBA1A_HUMAN, HS90A_HUMAN, IQCB1_HUMAN
core_848	4	0.5395	0.1748	MEP50_HUMAN, GAR1_HUMAN, ANM5_HUMAN, COPR5_HUMAN
core_849	4	0.4475	0.3058	MEP50_HUMAN, GAR1_HUMAN, ANM5_HUMAN, ICLN_HUMAN
core_850	4	0.373	0.3843	CUL1_HUMAN, ARI1_HUMAN, NEDD8_HUMAN, FBW1B_HUMAN
core_851	4	0.3843	0.2716	CUL1_HUMAN, HS90B_HUMAN, HS90A_HUMAN, FBXW2_HUMAN
core_852	4	0.2069	0.2003	SUMO2_HUMAN, GBLP_HUMAN, HIF1A_HUMAN, JUN_HUMAN
core_853	4	0.5546	0.5922	SUMO2_HUMAN, GBLP_HUMAN, NPM_HUMAN, RS3_HUMAN
core_854	4	0.6152	0.2346	SUMO2_HUMAN, RBBP7_HUMAN, HDAC1_HUMAN, ARI4A_HUMAN
core_855	4	0.6429	0.2884	RENT1_HUMAN, RS6_HUMAN, NCBP1_HUMAN, EIF3B_HUMAN
core_856	4	0.6373	0.2228	SUMO2_HUMAN, RBBP7_HUMAN, HDAC1_HUMAN, DHX30_HUMAN
core_857	4	0.6198	0.4488	SUMO2_HUMAN, RBBP7_HUMAN, BPTF_HUMAN, H4_HUMAN
core_858	4	0.68	0.3962	SUMO2_HUMAN, TBL3_HUMAN, DHX30_HUMAN, HNRPU_HUMAN
core_859	4	0.4573	0.242	RENT1_HUMAN, RS6_HUMAN, VCAM1_HUMAN, EIF3B_HUMAN
core_860	4	0.7833	0.5491	SUMO2_HUMAN, TF3C2_HUMAN, TF3C4_HUMAN, TF3C3_HUMAN
core_861	4	0.7505	0.5218	SUMO2_HUMAN, TF3C2_HUMAN, TF3C4_HUMAN, TF3C1_HUMAN
core_862	4	0.5403	0.334	SUMO2_HUMAN, SUMO1_HUMAN, MATR3_HUMAN, COPA_HUMAN
core_863	4	0.6739	0.2928	SUMO2_HUMAN, SUMO1_HUMAN, DDB2_HUMAN, HDAC1_HUMAN
core_864	4	0.6107	0.4299	SUMO2_HUMAN, COPB_HUMAN, COPG1_HUMAN, COPA_HUMAN
core_865	4	0.5297	0.2956	RENT1_HUMAN, EIF3A_HUMAN, VCAM1_HUMAN, EIF3B_HUMAN
core_866	4	0.4216	0.2256	SUMO2_HUMAN, CH60_HUMAN, HDAC1_HUMAN, DDB2_HUMAN
core_867	4	0.4983	0.2377	DCP1A_HUMAN, EDC4_HUMAN, EDC3_HUMAN, CLH1_HUMAN
core_868	4	0.4662	0.5626	RS3A_HUMAN, VHL_HUMAN, RS3_HUMAN, GBLP_HUMAN
core_869	4	0.2806	0.407	RS3A_HUMAN, NPM_HUMAN, ESR1_HUMAN, GBLP_HUMAN
core_870	4	0.5264	0.1673	2ABD_HUMAN, RBM7_HUMAN, 2AAA_HUMAN, SK2L2_HUMAN
core_871	4	0.638	0.1977	RB_HUMAN, HDAC1_HUMAN, ARI4A_HUMAN, RBBP7_HUMAN
core_872	4	0.3251	0.8736	NEMO_HUMAN, RS3A_HUMAN, GBLP_HUMAN, RS3_HUMAN
core_873	4	0.8225	0.3526	PRP19_HUMAN, CDC5L_HUMAN, SF3A2_HUMAN, PLRG1_HUMAN
core_874	4	0.7569	0.4126	PRP19_HUMAN, CDC5L_HUMAN, SF3A2_HUMAN, PRPF3_HUMAN
core_875	4	0.8177	0.4401	PRP19_HUMAN, CDC5L_HUMAN, SF3A2_HUMAN, PRP8_HUMAN
core_876	4	0.8099	0.341	PRP19_HUMAN, CDC5L_HUMAN, SF3A2_HUMAN, U2AF1_HUMAN
core_877	4	0.7751	0.2784	PRP19_HUMAN, CDC5L_HUMAN, SF3A2_HUMAN, SUMO1_HUMAN
core_878	4	0.845	0.4064	PRP19_HUMAN, CDC5L_HUMAN, CP057_HUMAN, PLRG1_HUMAN
core_879	4	0.4813	0.4063	ZCHC8_HUMAN, RBM7_HUMAN, 2AAA_HUMAN, 2ABD_HUMAN
core_880	4	0.7255	0.6738	TCPG_HUMAN, SEH1_HUMAN, TCPD_HUMAN, TCPH_HUMAN
core_881	4	0.4655	0.2792	WDR5_HUMAN, HDAC1_HUMAN, ESR1_HUMAN, P53_HUMAN
core_882	4	0.5982	0.3079	WDR5_HUMAN, HDAC1_HUMAN, PML_HUMAN, P53_HUMAN
core_883	4	0.7037	0.3157	IF4E_HUMAN, IF4A1_HUMAN, IF4G1_HUMAN, EIF3B_HUMAN
core_884	4	0.116	0.3367	CDC20_HUMAN, CDK2_HUMAN, CDN1A_HUMAN, CBP_HUMAN
core_885	4	0.1453	0.4615	CDC20_HUMAN, E2F1_HUMAN, CBP_HUMAN, CDK2_HUMAN
core_886	4	0.3782	0.2906	CDC20_HUMAN, HDAC1_HUMAN, CBP_HUMAN, CDN1A_HUMAN
core_887	4	0.3782	0.3983	CDC20_HUMAN, HDAC1_HUMAN, E2F1_HUMAN, CBP_HUMAN
core_888	4	0.5147	0.3948	CDC20_HUMAN, HDAC2_HUMAN, HDAC1_HUMAN, CBP_HUMAN
core_889	4	0.6592	0.5054	CDC20_HUMAN, HDAC2_HUMAN, HDAC1_HUMAN, BUB3_HUMAN
core_890	4	0.5535	0.406	CDC20_HUMAN, HDAC2_HUMAN, HDAC1_HUMAN, HSF1_HUMAN
core_891	4	0.5399	0.7122	CDC20_HUMAN, PLK1_HUMAN, FZR_HUMAN, FBX5_HUMAN
core_892	4	0.2862	0.3797	CDC20_HUMAN, CDC27_HUMAN, CBP_HUMAN, CDN1A_HUMAN
core_893	4	0.3123	0.5907	CDC20_HUMAN, CDC27_HUMAN, PTTG1_HUMAN, FZR_HUMAN
core_894	4	0.4878	0.5169	CDC20_HUMAN, CDC27_HUMAN, MD2L2_HUMAN, FZR_HUMAN
core_895	4	0.4888	0.396	DISC1_HUMAN, LIS1_HUMAN, DYHC1_HUMAN, DCTN1_HUMAN
core_896	4	0.6446	0.3572	COR1C_HUMAN, UBP45_HUMAN, FLNA_HUMAN, MYH9_HUMAN
core_897	4	0.3747	0.2023	DISC1_HUMAN, LIS1_HUMAN, DYHC1_HUMAN, NDEL1_HUMAN
core_898	4	0.282	0.3119	GBB2_HUMAN, FLNA_HUMAN, GBG12_HUMAN, MYH9_HUMAN
core_899	4	0.146	0.3438	GBB2_HUMAN, FLNA_HUMAN, GBG12_HUMAN, RIPK3_HUMAN
core_900	4	0.5603	0.225	PP4C_HUMAN, PP2AA_HUMAN, 2AAA_HUMAN, 2ABD_HUMAN
core_901	4	0.3536	0.3985	EZH2_HUMAN, FBW1B_HUMAN, SUZ12_HUMAN, AEBP2_HUMAN
core_902	4	0.3902	0.5218	SHQ1_HUMAN, NAF1_HUMAN, WDR48_HUMAN, DKC1_HUMAN
core_903	4	0.5385	0.2638	EZH2_HUMAN, TLE1_HUMAN, HDAC1_HUMAN, CTNB1_HUMAN
core_904	4	0.6538	0.5419	H33_HUMAN, H4_HUMAN, CBX5_HUMAN, RBBP4_HUMAN
core_905	4	0.5503	0.3249	PP2AB_HUMAN, 2AAA_HUMAN, 2ABD_HUMAN, PP4C_HUMAN
core_906	4	0.5024	0.3689	2ABB_HUMAN, 2AAA_HUMAN, PP4C_HUMAN, PP2AB_HUMAN
core_907	4	0.5107	0.2859	2ABB_HUMAN, 2AAA_HUMAN, PP4C_HUMAN, PP2AA_HUMAN
core_908	4	0.2106	0.6709	TAF5_HUMAN, MYC_HUMAN, KAD6_HUMAN, SUPT3_HUMAN
core_909	4	0.3841	0.8903	TAF5_HUMAN, MYC_HUMAN, KAD6_HUMAN, TBP_HUMAN
core_910	4	0.356	0.7476	TAF5_HUMAN, TAF11_HUMAN, TAF12_HUMAN, TBP_HUMAN
core_911	4	0.4871	0.6492	TAF5_HUMAN, TAF11_HUMAN, H31T_HUMAN, TAF12_HUMAN
core_912	4	0.4527	0.5585	TAF5_HUMAN, TAF11_HUMAN, H31T_HUMAN, TAF13_HUMAN
core_913	4	0.7102	0.541	PRP17_HUMAN, IF4A3_HUMAN, MGN_HUMAN, PRP19_HUMAN
core_914	4	0.5691	0.3976	SMAD3_HUMAN, SMAD2_HUMAN, BUB3_HUMAN, HDAC1_HUMAN
core_915	4	0.4801	0.3709	SMAD3_HUMAN, SMAD2_HUMAN, BUB3_HUMAN, CDC27_HUMAN
core_916	4	0.3594	0.6155	TF65_HUMAN, FBW1B_HUMAN, CLH1_HUMAN, NFKB2_HUMAN
core_917	4	0.6949	0.4027	TYK2_HUMAN, GBLP_HUMAN, STAT1_HUMAN, JAK1_HUMAN
core_918	4	0.7962	0.2834	MLL1_HUMAN, HDAC1_HUMAN, HCFC1_HUMAN, WDR5_HUMAN
core_919	4	0.7682	0.3189	MLL1_HUMAN, HDAC1_HUMAN, P53_HUMAN, WDR5_HUMAN
core_920	4	0.5255	0.3718	SKA1_HUMAN, 2ABB_HUMAN, SKA3_HUMAN, SKA2_HUMAN
core_921	4	0.6503	0.4277	CDCA4_HUMAN, 2AAA_HUMAN, 2ABG_HUMAN, 2ABB_HUMAN
core_922	4	0.6318	0.5282	BRMS1_HUMAN, SIN3A_HUMAN, HDAC4_HUMAN, RBBP4_HUMAN
core_923	4	0.6191	0.4189	BRMS1_HUMAN, E2F1_HUMAN, HDAC1_HUMAN, RBBP4_HUMAN
core_924	4	0.2387	0.4473	RT29_HUMAN, NFKB2_HUMAN, HNRPU_HUMAN, FBW1B_HUMAN
core_925	4	0.4746	0.4054	FBRL_HUMAN, HDGF_HUMAN, HNRPU_HUMAN, WDR36_HUMAN
core_926	4	0.6075	0.3689	2AAB_HUMAN, 2AAA_HUMAN, PP2AB_HUMAN, 2ABB_HUMAN
core_927	4	0.66	0.3249	2AAB_HUMAN, 2AAA_HUMAN, PP2AB_HUMAN, 2ABD_HUMAN
core_928	4	0.6658	0.2295	2AAB_HUMAN, 2AAA_HUMAN, PP2AA_HUMAN, 2ABD_HUMAN
core_929	4	0.3482	0.3313	UBP46_HUMAN, WDR48_HUMAN, UBP12_HUMAN, R51A1_HUMAN
core_930	4	0.5768	0.4982	TCPB_HUMAN, TCPE_HUMAN, BUB3_HUMAN, VCAM1_HUMAN
core_931	4	0.7146	0.5759	TCPB_HUMAN, TCPE_HUMAN, BUB3_HUMAN, HDAC1_HUMAN
core_932	4	0.5986	0.1698	TCPB_HUMAN, SUMO1_HUMAN, HDAC1_HUMAN, DDB2_HUMAN
core_933	4	0.4614	0.2645	GEMI7_HUMAN, GEMI5_HUMAN, SMN_HUMAN, RU17_HUMAN
core_934	4	0.3207	0.4933	GEMI7_HUMAN, GEMI5_HUMAN, SMN_HUMAN, LSM11_HUMAN
core_935	4	0.4463	0.1105	TBL1X_HUMAN, NCOR1_HUMAN, NCOR2_HUMAN, THB_HUMAN
core_936	4	0.6227	0.1475	TBL1X_HUMAN, NCOR1_HUMAN, NCOR2_HUMAN, FOXK2_HUMAN
core_937	4	0.6024	0.1542	TBL1X_HUMAN, NCOR1_HUMAN, TBL1R_HUMAN, FOXK2_HUMAN
core_938	4	0.5367	0.2782	TBL1X_HUMAN, H4_HUMAN, HDAC5_HUMAN, NCOR2_HUMAN
core_939	4	0.5252	0.1289	TBL1X_HUMAN, H4_HUMAN, HDAC5_HUMAN, TBL1R_HUMAN
core_940	4	0.2705	0.5338	GEMI8_HUMAN, GEMI7_HUMAN, SMN_HUMAN, GEMI5_HUMAN
core_941	4	0.2467	0.3199	TADA3_HUMAN, P53_HUMAN, KAT2B_HUMAN, WDR5_HUMAN
core_942	4	0.4937	0.2385	TADA3_HUMAN, ESR1_HUMAN, P53_HUMAN, WDR5_HUMAN
core_943	4	0.3194	0.2451	FBW1A_HUMAN, TERA_HUMAN, CUL1_HUMAN, MDM2_HUMAN
core_944	4	0.2889	0.4479	FBW1A_HUMAN, HIPK2_HUMAN, CUL1_HUMAN, MDM2_HUMAN
core_945	4	0.2169	0.3142	FBW1A_HUMAN, SMAD3_HUMAN, CUL1_HUMAN, CTNB1_HUMAN
core_946	4	0.3452	0.3552	FBW1A_HUMAN, SMAD3_HUMAN, CUL1_HUMAN, HIPK2_HUMAN
core_947	4	0.278	0.4145	FBW1A_HUMAN, SMAD3_HUMAN, CUL1_HUMAN, MPIP1_HUMAN
core_948	4	0.5414	0.2972	ELOC_HUMAN, ELOB_HUMAN, RBX1_HUMAN, CORO7_HUMAN
core_949	4	0.3017	0.2308	FBW1A_HUMAN, RBX1_HUMAN, CUL1_HUMAN, SMAD3_HUMAN
core_950	4	0.2868	0.0398	FBW1A_HUMAN, RASF5_HUMAN, RASF1_HUMAN, MDM2_HUMAN
core_951	4	0.1928	0.3607	FBW1A_HUMAN, SMAD4_HUMAN, SMAD3_HUMAN, CTNB1_HUMAN
core_952	4	0.2486	0.3923	FBW1A_HUMAN, TBK1_HUMAN, SKP1_HUMAN, NFKB2_HUMAN
core_953	4	0.345	0.4383	FBW1A_HUMAN, TBK1_HUMAN, SKP1_HUMAN, CUL1_HUMAN
core_954	4	0.2131	0.0724	FBW1A_HUMAN, SNAI1_HUMAN, TF65_HUMAN, MDM2_HUMAN
core_955	4	0.18	0.2795	FBW1A_HUMAN, GSK3B_HUMAN, CTNB1_HUMAN, SMAD3_HUMAN
core_956	4	0.1537	0.2834	FBW1A_HUMAN, GSK3B_HUMAN, TF65_HUMAN, SNAI1_HUMAN
core_957	4	0.1447	0.46	FBW1A_HUMAN, GSK3B_HUMAN, TF65_HUMAN, KAPCA_HUMAN
core_958	4	0.4233	0.7745	FBW1A_HUMAN, FBW1B_HUMAN, TF65_HUMAN, PDCD4_HUMAN
core_959	4	0.3486	0.5071	FBW1A_HUMAN, FBW1B_HUMAN, KEAP1_HUMAN, TF65_HUMAN
core_960	4	0.4667	0.4901	FBW1A_HUMAN, FBW1B_HUMAN, MDM2_HUMAN, CUL1_HUMAN
core_961	4	0.3664	0.4072	FBW1A_HUMAN, FBW1B_HUMAN, MDM2_HUMAN, RASF1_HUMAN
core_962	4	0.1844	0.1014	ELOC_HUMAN, GBLP_HUMAN, VHL_HUMAN, HIF1A_HUMAN
core_963	4	0.8343	0.747	FBW1A_HUMAN, FBW1B_HUMAN, SKP1_HUMAN, EF2K_HUMAN
core_964	4	0.8343	0.747	FBW1A_HUMAN, FBW1B_HUMAN, SKP1_HUMAN, FBX5_HUMAN
core_965	4	0.3351	0.4329	FBW1A_HUMAN, FBW1B_HUMAN, NF2L2_HUMAN, KEAP1_HUMAN
core_966	4	0.3277	0.4104	FBW1A_HUMAN, FBW1B_HUMAN, NF2L2_HUMAN, ATF4_HUMAN
core_967	4	0.4851	0.3303	FBW1A_HUMAN, FBW1B_HUMAN, RPGF2_HUMAN, YAP1_HUMAN
core_968	4	0.1043	0.1315	FBW1A_HUMAN, P53_HUMAN, SNAI1_HUMAN, MDM2_HUMAN
core_969	4	0.1694	0.3593	FBW1A_HUMAN, P53_HUMAN, GSK3B_HUMAN, SNAI1_HUMAN
core_970	4	0.163	0.3783	FBW1A_HUMAN, P53_HUMAN, GSK3B_HUMAN, SMAD3_HUMAN
core_971	4	0.1289	0.6091	FBW1A_HUMAN, P53_HUMAN, GSK3B_HUMAN, AXIN1_HUMAN
core_972	4	0.1822	0.2393	FBW1A_HUMAN, P53_HUMAN, RBX1_HUMAN, SMAD3_HUMAN
core_973	4	0.2222	0.3632	FBW1A_HUMAN, P53_HUMAN, HIPK2_HUMAN, SMAD3_HUMAN
core_974	4	0.2472	0.4211	FBW1A_HUMAN, P53_HUMAN, HIPK2_HUMAN, AXIN1_HUMAN
core_975	4	0.2239	0.3775	FBW1A_HUMAN, P53_HUMAN, CSN4_HUMAN, NEDD8_HUMAN
core_976	4	0.5939	0.2775	CE170_HUMAN, 1433B_HUMAN, WDR62_HUMAN, 1433T_HUMAN
core_977	4	0.7693	0.46	RPC3_HUMAN, TF3C4_HUMAN, TF3C2_HUMAN, TF3C1_HUMAN
core_978	4	0.282	0.6881	OGT1_HUMAN, FBW1A_HUMAN, TF65_HUMAN, FBW1B_HUMAN
core_979	4	0.5339	0.3804	TEX10_HUMAN, WDR18_HUMAN, SENP3_HUMAN, FOXQ1_HUMAN
core_980	4	0.6075	0.3614	DDB1_HUMAN, CUL1_HUMAN, MDM2_HUMAN, CSN5_HUMAN
core_981	4	0.7521	0.2683	DDB1_HUMAN, HDAC1_HUMAN, CDN1A_HUMAN, MDM2_HUMAN
core_982	4	0.1908	0.0706	CLCB_HUMAN, SEC13_HUMAN, FLNA_HUMAN, CLH1_HUMAN
core_983	4	0.6751	0.2526	TXN4A_HUMAN, PRP6_HUMAN, PRP4_HUMAN, SNUT2_HUMAN
core_984	4	0.3988	0.3565	RBBP5_HUMAN, H32_HUMAN, MLL3_HUMAN, NCOA6_HUMAN
core_985	4	0.7325	0.3618	RBBP5_HUMAN, CTNB1_HUMAN, MEN1_HUMAN, MLL1_HUMAN
core_986	4	0.347	0.2289	RBBP5_HUMAN, CTNB1_HUMAN, MEN1_HUMAN, ESR1_HUMAN
core_987	4	0.3252	0.1888	RBBP5_HUMAN, FOXK2_HUMAN, ESR1_HUMAN, P53_HUMAN
core_988	4	0.532	0.3417	RBBP5_HUMAN, RB_HUMAN, P53_HUMAN, FOXK2_HUMAN
core_989	4	0.4701	0.1949	RBBP5_HUMAN, ASCL2_HUMAN, NCOA6_HUMAN, HCFC1_HUMAN
core_990	4	0.3066	0.2808	RBBP5_HUMAN, ASCL2_HUMAN, NCOA6_HUMAN, MLL3_HUMAN
core_991	4	0.5589	0.5772	H31_HUMAN, H12_HUMAN, WDR5_HUMAN, HDGF_HUMAN
core_992	4	0.2247	0.535	PALB2_HUMAN, BRCA2_HUMAN, RAD51_HUMAN, XRCC3_HUMAN
core_993	4	0.374	0.4152	PALB2_HUMAN, BRCA2_HUMAN, RAD51_HUMAN, PDS5B_HUMAN
core_994	4	0.2233	0.565	PALB2_HUMAN, BRCA2_HUMAN, RAD51_HUMAN, BRCA1_HUMAN
core_995	4	0.5638	0.2047	ASF1A_HUMAN, RBBP4_HUMAN, ESR1_HUMAN, RBBP7_HUMAN
core_996	4	0.4442	0.2329	ASF1A_HUMAN, RBBP4_HUMAN, ESR1_HUMAN, H33_HUMAN
core_997	4	0.7537	0.4234	IF16_HUMAN, PESC_HUMAN, WDR12_HUMAN, BOP1_HUMAN
core_998	4	0.4585	0.2922	RBCC1_HUMAN, MLP3C_HUMAN, ATG5_HUMAN, A16L1_HUMAN
core_999	4	0.0429	0.3818	FBXW8_HUMAN, SKP1_HUMAN, P53_HUMAN, MYC_HUMAN
core_1000	4	0.8097	0.4298	FINC_HUMAN, PRP4_HUMAN, TCPB_HUMAN, TCPE_HUMAN
core_1001	4	0.5894	0.4215	FINC_HUMAN, DHX30_HUMAN, HDAC1_HUMAN, RBBP4_HUMAN
core_1002	4	0.1915	0.3292	CYBP_HUMAN, TBL1X_HUMAN, CTNB1_HUMAN, SIAH1_HUMAN
core_1003	4	0.1133	0.2592	CYBP_HUMAN, TBL1X_HUMAN, CTNB1_HUMAN, SKP1_HUMAN
core_1004	4	0.7038	0.1478	ARRB2_HUMAN, COPR5_HUMAN, MEP50_HUMAN, ANM5_HUMAN
core_1005	4	0.1512	0.1975	ARRB2_HUMAN, E41L3_HUMAN, 1433B_HUMAN, MEP50_HUMAN
core_1006	4	0.2076	0.4224	DREB_HUMAN, GBB2_HUMAN, FLNA_HUMAN, RIPK3_HUMAN
core_1007	4	0.6373	0.6207	NOP56_HUMAN, HNRPU_HUMAN, WDR36_HUMAN, FBRL_HUMAN
core_1008	4	0.7177	0.5126	NOP56_HUMAN, HNRPU_HUMAN, DHX30_HUMAN, TBL3_HUMAN
core_1009	4	0.7493	0.4515	ELYS_HUMAN, NU107_HUMAN, SEH1_HUMAN, NUP93_HUMAN
core_1010	4	0.7058	0.3753	ELYS_HUMAN, NU107_HUMAN, SEH1_HUMAN, NUP53_HUMAN
core_1011	4	0.5839	0.1133	H31_HUMAN, HDAC1_HUMAN, WDR5_HUMAN, HDGF_HUMAN
core_1012	4	0.48	0.5212	LRWD1_HUMAN, TBG1_HUMAN, GCP2_HUMAN, MZT2A_HUMAN
core_1013	4	0.555	0.3992	LRWD1_HUMAN, GCP6_HUMAN, GCP2_HUMAN, TBG1_HUMAN
core_1014	4	0.6603	0.1838	H31_HUMAN, HDAC1_HUMAN, WDR5_HUMAN, MLL1_HUMAN
core_1015	4	0.4373	0.6718	LRWD1_HUMAN, ORC2_HUMAN, FOXQ1_HUMAN, ORC3_HUMAN
core_1016	4	0.7151	0.4426	RING2_HUMAN, MGAP_HUMAN, HDAC1_HUMAN, WDR5_HUMAN
core_1017	4	0.7151	0.3597	RING2_HUMAN, P53_HUMAN, HDAC1_HUMAN, WDR5_HUMAN
core_1018	4	0.5743	0.3083	RING2_HUMAN, P53_HUMAN, KAT8_HUMAN, WDR5_HUMAN
core_1019	4	0.3466	0.3787	ATG3_HUMAN, A16L1_HUMAN, ATG5_HUMAN, ATG12_HUMAN
core_1020	4	0.4326	0.4129	ATG3_HUMAN, A16L1_HUMAN, ATG5_HUMAN, MLP3C_HUMAN
core_1021	4	0.5983	0.4465	ELP2_HUMAN, TYK2_HUMAN, STAT1_HUMAN, JAK1_HUMAN
core_1022	4	0.1383	0.1744	TAB2_HUMAN, SEC13_HUMAN, CLH1_HUMAN, FLNA_HUMAN
core_1023	4	0.5916	0.3407	H31_HUMAN, KAT8_HUMAN, MLL1_HUMAN, WDR5_HUMAN
core_1024	4	0.2473	0.2593	ARRB1_HUMAN, ARRB2_HUMAN, MEP50_HUMAN, 1433B_HUMAN
core_1025	4	0.4979	0.1386	ARRB1_HUMAN, ARRB2_HUMAN, BOP1_HUMAN, PESC_HUMAN
core_1026	4	0.2133	0.2798	ARRB1_HUMAN, ARRB2_HUMAN, H2A2B_HUMAN, MEP50_HUMAN
core_1027	4	0.7998	0.3841	GNAI1_HUMAN, MTR1B_HUMAN, GBB2_HUMAN, FLNA_HUMAN
core_1028	4	0.48	0.4098	UB2R1_HUMAN, CUL1_HUMAN, FBW1A_HUMAN, FBW1B_HUMAN
core_1029	4	0.3477	0.3171	UB2R1_HUMAN, CUL1_HUMAN, FBW1A_HUMAN, RBX1_HUMAN
core_1030	4	0.6022	0.3164	PFD3_HUMAN, PFD5_HUMAN, PFD6_HUMAN, PRP4_HUMAN
core_1031	4	0.4757	0.3233	DCAF7_HUMAN, HIPK2_HUMAN, SMAD2_HUMAN, SMAD3_HUMAN
core_1032	4	0.5065	0.109	DYR1A_HUMAN, DCAF7_HUMAN, KAPCB_HUMAN, KAPCA_HUMAN
core_1033	4	0.3508	0.3938	KAT6A_HUMAN, MLL1_HUMAN, P53_HUMAN, WDR5_HUMAN
core_1034	4	0.4707	0.3846	KAT6A_HUMAN, PML_HUMAN, P53_HUMAN, WDR5_HUMAN
core_1035	3	0.5107	0.4656	UBP47_HUMAN, FBW1A_HUMAN, FBW1B_HUMAN
core_1036	3	0.8171	0.6303	UBP42_HUMAN, TEX10_HUMAN, WDR18_HUMAN
core_1037	3	0.3912	0.1931	LEF1_HUMAN, TLE1_HUMAN, RUNX1_HUMAN
core_1038	3	0.1792	0	LEF1_HUMAN, TLE1_HUMAN, CTNB1_HUMAN
core_1039	3	0.2815	0.4361	SPERI_HUMAN, CDC27_HUMAN, CDC20_HUMAN
core_1040	3	0.4924	0.3492	ABCE1_HUMAN, MMS19_HUMAN, CIAO1_HUMAN
core_1041	3	0.3488	0.2434	2ABA_HUMAN, HDAC5_HUMAN, PP2AA_HUMAN
core_1042	3	0.7479	0.2419	2ABA_HUMAN, 2AAA_HUMAN, CDCA4_HUMAN
core_1043	3	0.4245	0.1968	2ABA_HUMAN, 2AAA_HUMAN, FXL16_HUMAN
core_1044	3	0.417	0.2468	2ABA_HUMAN, CDK17_HUMAN, PP2AB_HUMAN
core_1045	3	0.0104	0	SRC_HUMAN, GBLP_HUMAN, NEMO_HUMAN
core_1046	3	0.1476	0.0294	SRC_HUMAN, GBLP_HUMAN, ESR1_HUMAN
core_1047	3	0	0.0711	SRC_HUMAN, GBLP_HUMAN, STAT1_HUMAN
core_1048	3	0	0	SRC_HUMAN, ADRB2_HUMAN, GBLP_HUMAN
core_1049	3	0.5805	0.2569	POC1B_HUMAN, CUL4A_HUMAN, CUL4B_HUMAN
core_1050	3	0.6275	0.223	MO4L2_HUMAN, PALB2_HUMAN, MO4L1_HUMAN
core_1051	3	0.3265	0.1865	TGFB1_HUMAN, EIF3I_HUMAN, TGFR2_HUMAN
core_1052	3	0	0.7509	CCNA1_HUMAN, FZR_HUMAN, MPIP1_HUMAN
core_1053	3	0.0977	0.0193	CCNA1_HUMAN, GBLP_HUMAN, RB_HUMAN
core_1054	3	0.3006	0	RS27L_HUMAN, GBLP_HUMAN, NEMO_HUMAN
core_1055	3	0.5314	0.7745	GGNB2_HUMAN, FBW1A_HUMAN, FBW1B_HUMAN
core_1056	3	0.5507	0.3148	RS27L_HUMAN, GBLP_HUMAN, NPM_HUMAN
core_1057	3	0.369	0.4704	ANM1_HUMAN, WDR33_HUMAN, P53_HUMAN
core_1058	3	0.359	0.4254	ANM1_HUMAN, DCAF8_HUMAN, ANM8_HUMAN
core_1059	3	0.592	0.3658	ANM1_HUMAN, RNPS1_HUMAN, WDR33_HUMAN
core_1060	3	0.6953	0.49	MEPCE_HUMAN, PRP4_HUMAN, TCPD_HUMAN
core_1061	3	0.3097	0.8875	PA1_HUMAN, WDR5_HUMAN, PAXI1_HUMAN
core_1062	3	0.3656	0	PA1_HUMAN, WDR5_HUMAN, ESR1_HUMAN
core_1063	3	0.4586	0.2095	CDK16_HUMAN, 2ABA_HUMAN, PP2AB_HUMAN
core_1064	3	0.3238	0.4778	MD2L1_HUMAN, CDC20_HUMAN, P73_HUMAN
core_1065	3	0.2197	0.4028	MD2L1_HUMAN, APC_HUMAN, BUB3_HUMAN
core_1066	3	0.5751	0.4195	DYHC1_HUMAN, HS90A_HUMAN, LIS1_HUMAN
core_1067	3	0.4173	0.6386	RL10_HUMAN, EIF3I_HUMAN, LYAR_HUMAN
core_1068	3	0.5726	0.3799	RL10_HUMAN, PHIP_HUMAN, IF16_HUMAN
core_1069	3	0.107	0.3461	ZRAN1_HUMAN, KEAP1_HUMAN, FBW1B_HUMAN
core_1070	3	0.4771	0.4303	GNAI3_HUMAN, RIPK3_HUMAN, GBB2_HUMAN
core_1071	3	0.486	0.4104	GNAI3_HUMAN, RIPK3_HUMAN, GBB4_HUMAN
core_1072	3	0.4415	0.2461	GNAI3_HUMAN, RIPK3_HUMAN, GBB1_HUMAN
core_1073	3	0.5277	0.5857	UBP36_HUMAN, HNRPU_HUMAN, UTP18_HUMAN
core_1074	3	0.5492	0.3598	UBP36_HUMAN, HNRPU_HUMAN, TBL3_HUMAN
core_1075	3	0.5651	0.3069	UBP36_HUMAN, HNRPU_HUMAN, WDR3_HUMAN
core_1076	3	0.3956	0.5489	UBP36_HUMAN, HNRPU_HUMAN, WDR36_HUMAN
core_1077	3	0.3913	0.5646	COPB2_HUMAN, ESR2_HUMAN, COPG2_HUMAN
core_1078	3	0.3258	0.4841	CSK21_HUMAN, CBX7_HUMAN, DCAF7_HUMAN
core_1079	3	0.5015	0.508	CSK21_HUMAN, 1433B_HUMAN, DCAF7_HUMAN
core_1080	3	0.3676	0.3319	CSK21_HUMAN, 1433S_HUMAN, DCAF7_HUMAN
core_1081	3	0.4349	0.2954	CSK21_HUMAN, SET_HUMAN, WDR48_HUMAN
core_1082	3	0.4571	0.1773	IMB1_HUMAN, DCAF8_HUMAN, IMA1_HUMAN
core_1083	3	0.2755	0.2404	STRAP_HUMAN, SMAD3_HUMAN, GSK3B_HUMAN
core_1084	3	0.4797	0.1963	STRAP_HUMAN, DDX20_HUMAN, RNPS1_HUMAN
core_1085	3	0.347	0.0694	STRAP_HUMAN, LSM10_HUMAN, SMN_HUMAN
core_1086	3	0.5208	0.3603	STRAP_HUMAN, NXF1_HUMAN, RNPS1_HUMAN
core_1087	3	0.5091	0.3419	PFD4_HUMAN, PRP4_HUMAN, PFD3_HUMAN
core_1088	3	0.4233	0.3711	COPB2_HUMAN, COPG1_HUMAN, ILK_HUMAN
core_1089	3	0.5751	0.7836	ASH2L_HUMAN, WDR5_HUMAN, H31T_HUMAN
core_1090	3	0.5137	0.7234	COPB2_HUMAN, RGS4_HUMAN, COPB_HUMAN
core_1091	3	0.317	0.7033	WDR61_HUMAN, BIRC3_HUMAN, RIPK3_HUMAN
core_1092	3	0.4942	0.3831	GCP3_HUMAN, FBW1B_HUMAN, FBW1A_HUMAN
core_1093	3	0.4143	0.4513	GCP3_HUMAN, GCP2_HUMAN, FBW1A_HUMAN
core_1094	3	0.8054	0.2711	HAT1_HUMAN, ATG10_HUMAN, RBBP7_HUMAN
core_1095	3	0.6678	0	H2A2C_HUMAN, H31_HUMAN, RBBP4_HUMAN
core_1096	3	0.3769	0.3918	PER1_HUMAN, FBW1A_HUMAN, FBW1B_HUMAN
core_1097	3	0	0.0783	KIF1C_HUMAN, LYST_HUMAN, 1433Z_HUMAN
core_1098	3	0.3184	0.1442	CLIP1_HUMAN, DYHC1_HUMAN, LIS1_HUMAN
core_1099	3	0.4182	0.4831	TCOF_HUMAN, WDR48_HUMAN, GPN1_HUMAN
core_1100	3	0.3011	0.4921	H2A2C_HUMAN, BRCA1_HUMAN, RBBP4_HUMAN
core_1101	3	0.6028	0.8042	GRDN_HUMAN, PDE3A_HUMAN, WDR62_HUMAN
core_1102	3	0.4335	0.5747	GRDN_HUMAN, 1433F_HUMAN, WDR62_HUMAN
core_1103	3	0.3245	0.1764	CSN6_HUMAN, SHKB1_HUMAN, CUL3_HUMAN
core_1104	3	0.1059	0.1685	CSN6_HUMAN, RFWD2_HUMAN, 1433S_HUMAN
core_1105	3	0.1967	0.8425	PPID_HUMAN, GBLP_HUMAN, RS3_HUMAN
core_1106	3	0.5585	0.0722	PPID_HUMAN, GBLP_HUMAN, ESR1_HUMAN
core_1107	3	0.3227	0.4619	CSK22_HUMAN, TCOF_HUMAN, WDR48_HUMAN
core_1108	3	0.5533	0.7079	CSK22_HUMAN, PRP19_HUMAN, RBM10_HUMAN
core_1109	3	0.6374	0.4019	CSK22_HUMAN, CSK21_HUMAN, DCAF7_HUMAN
core_1110	3	0.0592	0.0865	FBXW7_HUMAN, AURKA_HUMAN, MED16_HUMAN
core_1111	3	0	0.1399	FBXW7_HUMAN, PIN1_HUMAN, MYC_HUMAN
core_1112	3	0.5291	0.1842	FBXW7_HUMAN, MED12_HUMAN, MD13L_HUMAN
core_1113	3	0.3784	0.1336	FBXW7_HUMAN, RBX1_HUMAN, MED8_HUMAN
core_1114	3	0	0.4234	FBXW7_HUMAN, STML1_HUMAN, CDK2_HUMAN
core_1115	3	0.4148	0.166	FBXW7_HUMAN, CUL1_HUMAN, PRKN2_HUMAN
core_1116	3	0	0.0422	FBXW7_HUMAN, SKP1_HUMAN, MYC_HUMAN
core_1117	3	0.0018	0.0422	FBXW7_HUMAN, SKP1_HUMAN, NFKB2_HUMAN
core_1118	3	0.2324	0.7911	FBXW7_HUMAN, CCNE1_HUMAN, CDK2_HUMAN
core_1119	3	0.273	0.1255	FBXW7_HUMAN, CCNE1_HUMAN, PIN1_HUMAN
core_1120	3	0.3713	0.1302	FBXW7_HUMAN, CCNE1_HUMAN, PRKN2_HUMAN
core_1121	3	0.1215	0.3542	FBXW7_HUMAN, EIF3E_HUMAN, MYC_HUMAN
core_1122	3	0	0.1635	FBXW7_HUMAN, HIPK2_HUMAN, MYB_HUMAN
core_1123	3	0.3302	0.1198	FBXW7_HUMAN, HIPK2_HUMAN, CUL1_HUMAN
core_1124	3	0.5989	0.2584	BAP18_HUMAN, BPTF_HUMAN, RBBP7_HUMAN
core_1125	3	0.2772	0.1664	STK11_HUMAN, WDR6_HUMAN, CDC37_HUMAN
core_1126	3	0.3043	0.3834	STK11_HUMAN, P53_HUMAN, WDR48_HUMAN
core_1127	3	0.5655	0.3956	POTE1_HUMAN, WIPI2_HUMAN, TE2IP_HUMAN
core_1128	3	0.364	0.4511	POTE1_HUMAN, WIPI2_HUMAN, NUDC_HUMAN
core_1129	3	0.3972	0.513	POTE1_HUMAN, WIPI2_HUMAN, K6PP_HUMAN
core_1130	3	0.2573	0.3563	PCM1_HUMAN, OFD1_HUMAN, AHI1_HUMAN
core_1131	3	0.3093	0.4047	PCM1_HUMAN, IF172_HUMAN, LCA5_HUMAN
core_1132	3	0.1981	0.2918	CCND1_HUMAN, MEP50_HUMAN, CDK4_HUMAN
core_1133	3	0.5874	0.5927	DKC1_HUMAN, WAP53_HUMAN, GAR1_HUMAN
core_1134	3	0.5786	0.3696	POLH_HUMAN, BRCA2_HUMAN, PALB2_HUMAN
core_1135	3	0.2129	0.0641	SCAP_HUMAN, INSI1_HUMAN, ERLN2_HUMAN
core_1136	3	0.2585	0.3793	SCAP_HUMAN, INSI1_HUMAN, SRBP2_HUMAN
core_1137	3	0	0.1225	CC14B_HUMAN, FZR_HUMAN, SKP2_HUMAN
core_1138	3	0.4173	0.3731	MK10_HUMAN, MK09_HUMAN, WDR62_HUMAN
core_1139	3	0.3059	0.6022	MPIP2_HUMAN, FBW1B_HUMAN, 1433E_HUMAN
core_1140	3	0.4666	0.7745	MPIP2_HUMAN, FBW1A_HUMAN, FBW1B_HUMAN
core_1141	3	0.0833	0.4439	MPIP2_HUMAN, FBW1A_HUMAN, MK14_HUMAN
core_1142	3	0.5264	0.3849	FBXW9_HUMAN, SKP1_HUMAN, CSN6_HUMAN
core_1143	3	0.5039	0.2422	NOTC1_HUMAN, FBXW7_HUMAN, PIN1_HUMAN
core_1144	3	0.1267	0.3433	NOTC1_HUMAN, PSN1_HUMAN, FBXW7_HUMAN
core_1145	3	0	0.4497	DTL_HUMAN, SETD8_HUMAN, PCNA_HUMAN
core_1146	3	0.6231	0.3982	M3K3_HUMAN, M3K2_HUMAN, TRAF7_HUMAN
core_1147	3	0.6534	0.7279	NEDD1_HUMAN, PCM1_HUMAN, AZI1_HUMAN
core_1148	3	0.669	0.7815	NEDD1_HUMAN, PCM1_HUMAN, CEP72_HUMAN
core_1149	3	0.4188	0.8252	NEDD1_HUMAN, PCM1_HUMAN, CCD77_HUMAN
core_1150	3	0.4033	0.5603	NEDD1_HUMAN, URFB1_HUMAN, ZN644_HUMAN
core_1151	3	0.6206	0.2383	NEDD1_HUMAN, TRADD_HUMAN, LG3BP_HUMAN
core_1152	3	0.3183	0.2605	RPRM_HUMAN, CUL1_HUMAN, FBW1B_HUMAN
core_1153	3	0.7726	0.3571	EXOS1_HUMAN, TBL3_HUMAN, EXOS5_HUMAN
core_1154	3	0.0795	0.2378	WWTR1_HUMAN, FBW1A_HUMAN, CTNB1_HUMAN
core_1155	3	0.4757	0.2231	MLH1_HUMAN, 2AAA_HUMAN, 2ABB_HUMAN
core_1156	3	0.5701	0.2938	MLH1_HUMAN, 2AAA_HUMAN, 2ABD_HUMAN
core_1157	3	0.6412	0.2609	MLH1_HUMAN, 2ABA_HUMAN, 2AAA_HUMAN
core_1158	3	0	0.6877	CCNB1_HUMAN, MPIP1_HUMAN, FZR_HUMAN
core_1159	3	0.4365	0.344	EED_HUMAN, EZH2_HUMAN, BMI1_HUMAN
core_1160	3	0.3259	0.5272	EED_HUMAN, EZH2_HUMAN, CJ012_HUMAN
core_1161	3	0	0.5976	CC14A_HUMAN, FZR_HUMAN, CCNB1_HUMAN
core_1162	3	0.2766	0.5272	EED_HUMAN, EZH2_HUMAN, CQ096_HUMAN
core_1163	3	0.3928	0.5979	EED_HUMAN, EZH2_HUMAN, ASXL1_HUMAN
core_1164	3	0.4275	0.3664	EED_HUMAN, H12_HUMAN, SUZ12_HUMAN
core_1165	3	0.6671	0.6668	EED_HUMAN, UBP7_HUMAN, DNMT1_HUMAN
core_1166	3	0.5101	0.3328	EED_HUMAN, RING2_HUMAN, H31T_HUMAN
core_1167	3	0	0.1375	FOXB1_HUMAN, TLE1_HUMAN, CTNB1_HUMAN
core_1168	3	0.4168	0.3841	EED_HUMAN, EHMT1_HUMAN, JARD2_HUMAN
core_1169	3	0.4356	0.4119	EED_HUMAN, PP1A_HUMAN, NOC2L_HUMAN
core_1170	3	0.4565	0.5283	EED_HUMAN, PP1A_HUMAN, PP1R8_HUMAN
core_1171	3	0.4175	0.6812	EED_HUMAN, PP1A_HUMAN, HDAC1_HUMAN
core_1172	3	0.3486	0.1575	IGF1R_HUMAN, GBLP_HUMAN, ESR1_HUMAN
core_1173	3	0	0.2884	IGF1R_HUMAN, GBLP_HUMAN, RASA1_HUMAN
core_1174	3	0	0.3334	IGF1R_HUMAN, GBLP_HUMAN, JAK1_HUMAN
core_1175	3	0.5418	0.2828	CPSF3_HUMAN, P3H1_HUMAN, KI21B_HUMAN
core_1176	3	0.3504	0.3132	XIAP_HUMAN, APAF_HUMAN, CASP4_HUMAN
core_1177	3	0.5219	0.3577	FAN_HUMAN, GBRL1_HUMAN, NEK9_HUMAN
core_1178	3	0.1928	0.3681	FAN_HUMAN, KBTB7_HUMAN, GBRL1_HUMAN
core_1179	3	0.3032	0.3454	FAN_HUMAN, KBTB7_HUMAN, TCPE_HUMAN
core_1180	3	0	0.5118	CDK5_HUMAN, CCNB1_HUMAN, FZR_HUMAN
core_1181	3	0	0.3172	INAR2_HUMAN, INAR1_HUMAN, GBLP_HUMAN
core_1182	3	0.4142	0.235	KAD1_HUMAN, DECR_HUMAN, GEMI5_HUMAN
core_1183	3	0.2431	0.1978	RIOK1_HUMAN, MEP50_HUMAN, 1433B_HUMAN
core_1184	3	0.2707	0.2405	RIOK1_HUMAN, MEP50_HUMAN, EMC2_HUMAN
core_1185	3	0.231	0.1225	ATG4B_HUMAN, STK3_HUMAN, FBW1B_HUMAN
core_1186	3	0.4555	0.1403	CDT1_HUMAN, CUL1_HUMAN, DDB1_HUMAN
core_1187	3	0.4685	0.3296	RPB11_HUMAN, DDB1_HUMAN, GPN1_HUMAN
core_1188	3	0.1371	0.4418	CCNA2_HUMAN, FZR_HUMAN, CDK5_HUMAN
core_1189	3	0.3819	0.5326	CCNA2_HUMAN, HDAC2_HUMAN, CDC20_HUMAN
core_1190	3	0.6861	0.4095	NH2L1_HUMAN, MEPCE_HUMAN, PRP4_HUMAN
core_1191	3	0.7314	0.3332	NH2L1_HUMAN, FINC_HUMAN, PRP4_HUMAN
core_1192	3	0.2255	0.263	FOXR1_HUMAN, COPA_HUMAN, SORT_HUMAN
core_1193	3	0.6916	0.1957	BAP1_HUMAN, HAT1_HUMAN, RBBP7_HUMAN
core_1194	3	0.7234	0.1565	H2B2E_HUMAN, TBL1R_HUMAN, TBL1X_HUMAN
core_1195	3	0	0.1571	ANDR_HUMAN, GRAP2_HUMAN, GBLP_HUMAN
core_1196	3	0.0564	0.6121	ANDR_HUMAN, MEP50_HUMAN, GRB2_HUMAN
core_1197	3	0.1741	0.1902	ANDR_HUMAN, MEP50_HUMAN, SMAD1_HUMAN
core_1198	3	0.6479	0.2479	BAP1_HUMAN, HCFC1_HUMAN, RBBP7_HUMAN
core_1199	3	0.039	0.2506	ANDR_HUMAN, MEP50_HUMAN, CCND1_HUMAN
core_1200	3	0.1716	0.1167	ANDR_HUMAN, SMCA4_HUMAN, MEP50_HUMAN
core_1201	3	0.1116	0.6337	IRS4_HUMAN, WDR6_HUMAN, GRB2_HUMAN
core_1202	3	0.1116	0.3786	IRS4_HUMAN, ILK_HUMAN, WDR6_HUMAN
core_1203	3	0.7479	0.2562	F122A_HUMAN, 2ABA_HUMAN, 2AAA_HUMAN
core_1204	3	0.2809	0.2518	BAP1_HUMAN, BRCA1_HUMAN, RBBP7_HUMAN
core_1205	3	0.3716	0.5354	RAP1B_HUMAN, GAR1_HUMAN, WAP53_HUMAN
core_1206	3	0.3625	0.5252	WDR1_HUMAN, BIRC3_HUMAN, UBP7_HUMAN
core_1207	3	0.2151	0.5311	WDR1_HUMAN, BIRC2_HUMAN, UBP7_HUMAN
core_1208	3	0.3492	0.4515	STA5B_HUMAN, JAK2_HUMAN, ELP2_HUMAN
core_1209	3	0.5391	0.6133	STA5B_HUMAN, JAK1_HUMAN, ELP2_HUMAN
core_1210	3	0	0.4003	MYO1C_HUMAN, EIF3I_HUMAN, ARRB1_HUMAN
core_1211	3	0.5563	0.2716	MYO1C_HUMAN, EIF3B_HUMAN, EIF3I_HUMAN
core_1212	3	0.201	0.1881	MYO1C_HUMAN, KIF11_HUMAN, EIF3I_HUMAN
core_1213	3	0.05	0.1851	MYO1C_HUMAN, WRP73_HUMAN, CDK2_HUMAN
core_1214	3	0.0665	0.1696	MYO1C_HUMAN, WRP73_HUMAN, QN1_HUMAN
core_1215	3	0.3777	0.2659	WDR26_HUMAN, ARRB2_HUMAN, E41L3_HUMAN
core_1216	3	0.4364	0.3185	WDR26_HUMAN, GBG2_HUMAN, GBB1_HUMAN
core_1217	3	0.166	0.2418	WDR90_HUMAN, OFD1_HUMAN, DYL1_HUMAN
core_1218	3	0.3853	0.2486	PGFRA_HUMAN, THOC5_HUMAN, WDR74_HUMAN
core_1219	3	0.5387	0.1967	HIRA_HUMAN, CABIN_HUMAN, MEF2A_HUMAN
core_1220	3	0.7739	0.2693	CUL4A_HUMAN, WDR5B_HUMAN, CUL4B_HUMAN
core_1221	3	0.8431	0.0487	CUL4A_HUMAN, DDB1_HUMAN, DDIT4_HUMAN
core_1222	3	0.4091	0.3766	CUL4A_HUMAN, DDB1_HUMAN, FBXW5_HUMAN
core_1223	3	0.5752	0.3381	CUL4A_HUMAN, DDB1_HUMAN, DCAF6_HUMAN
core_1224	3	0.6174	0.115	CUL4A_HUMAN, DDB1_HUMAN, DCAF8_HUMAN
core_1225	3	0.5149	0.1567	CUL4A_HUMAN, DDB1_HUMAN, TP4AP_HUMAN
core_1226	3	0.4693	0.1167	CUL4A_HUMAN, DDB1_HUMAN, CDT1_HUMAN
core_1227	3	0.4726	0.3612	CUL4A_HUMAN, DDB1_HUMAN, DCA12_HUMAN
core_1228	3	0.4234	0.4535	CUL4A_HUMAN, WDR61_HUMAN, CUL4B_HUMAN
core_1229	3	0.1228	0.4547	CUL4A_HUMAN, SKP1_HUMAN, FBXW5_HUMAN
core_1230	3	0.5914	0.2461	CUL4A_HUMAN, WDR76_HUMAN, CUL4B_HUMAN
core_1231	3	0.341	0.3175	MED24_HUMAN, XRCC3_HUMAN, MED16_HUMAN
core_1232	3	0.1532	0.1655	ZC12A_HUMAN, FBW1A_HUMAN, SMAD3_HUMAN
core_1233	3	0.4344	0.31	CAF1B_HUMAN, LRIF1_HUMAN, CBX5_HUMAN
core_1234	3	0.3621	0.7424	CAF1B_HUMAN, CAF1A_HUMAN, TEAD2_HUMAN
core_1235	3	0.7911	0.5158	CAF1B_HUMAN, CAF1A_HUMAN, CNO6L_HUMAN
core_1236	3	0.3128	0.2253	CAF1B_HUMAN, RL10_HUMAN, BAZ1B_HUMAN
core_1237	3	0.1562	0.1988	SNP23_HUMAN, STX4_HUMAN, STXB5_HUMAN
core_1238	3	0.5653	0.4559	SNP23_HUMAN, STX1A_HUMAN, STXB5_HUMAN
core_1239	3	0.3416	0.1849	EP300_HUMAN, DDB1_HUMAN, DYR1B_HUMAN
core_1240	3	0.4378	0.1495	EP300_HUMAN, DDB1_HUMAN, STAT1_HUMAN
core_1241	3	0.1977	0.1379	EP300_HUMAN, SMAD7_HUMAN, STRAP_HUMAN
core_1242	3	0.6168	0.2706	HDAC3_HUMAN, TBL1R_HUMAN, KDM1A_HUMAN
core_1243	3	0.4868	0.2357	HDAC3_HUMAN, RBBP4_HUMAN, DP13A_HUMAN
core_1244	3	0.6302	0.3425	HDAC3_HUMAN, RBBP4_HUMAN, SOX2_HUMAN
core_1245	3	0.5979	0.0021	ATD3B_HUMAN, MLH1_HUMAN, 2ABD_HUMAN
core_1246	3	0	0	MYCN_HUMAN, MYC_HUMAN, FBXW7_HUMAN
core_1247	3	0.0426	0.2162	CXCR5_HUMAN, GBB3_HUMAN, GBG8_HUMAN
core_1248	3	0	0.2349	MYCN_HUMAN, AURKA_HUMAN, FBXW7_HUMAN
core_1249	3	0.1603	0.1789	C170L_HUMAN, WDR62_HUMAN, BAG2_HUMAN
core_1250	3	0.0983	0.1418	ATF2_HUMAN, RAB7A_HUMAN, GBB2_HUMAN
core_1251	3	0.3359	0.2895	ATF2_HUMAN, TLE1_HUMAN, CTNB1_HUMAN
core_1252	3	0.4538	0.4035	NCF2_HUMAN, GBB1_HUMAN, GNAI2_HUMAN
core_1253	3	0	0.7591	GHR_HUMAN, FBW1A_HUMAN, SKP1_HUMAN
core_1254	3	0.0057	0	GHR_HUMAN, FBW1A_HUMAN, SOMA_HUMAN
core_1255	3	0.351	0	STRN4_HUMAN, JUN_HUMAN, PP2AA_HUMAN
core_1256	3	0.3337	0.3675	KI21A_HUMAN, DYL1_HUMAN, KANK1_HUMAN
core_1257	3	0.2368	0.1758	KI21A_HUMAN, DYL1_HUMAN, LIPB1_HUMAN
core_1258	3	0.3085	0.2419	KI21A_HUMAN, KANK2_HUMAN, DYL1_HUMAN
core_1259	3	0.3118	0.2846	KI21A_HUMAN, KI21B_HUMAN, UBL4A_HUMAN
core_1260	3	0.2974	0	KI21A_HUMAN, TBX3_HUMAN, KI21B_HUMAN
core_1261	3	0.108	0	KI21A_HUMAN, RBM4_HUMAN, ZN668_HUMAN
core_1262	3	0.4497	0.221	HNRDL_HUMAN, FBW1B_HUMAN, KHDR2_HUMAN
core_1263	3	0.4078	0.357	HNRDL_HUMAN, FBW1B_HUMAN, HNRPU_HUMAN
core_1264	3	0.628	0.3012	WDR7_HUMAN, DMXL2_HUMAN, RB3GP_HUMAN
core_1265	3	0.7877	0.6417	RAE1L_HUMAN, FINC_HUMAN, IMB1_HUMAN
core_1266	3	0.8142	0.3494	RAE1L_HUMAN, CDC37_HUMAN, NUP98_HUMAN
core_1267	3	0	0	RAE1L_HUMAN, 1433F_HUMAN, FINC_HUMAN
core_1268	3	0.8043	0.7621	RAE1L_HUMAN, UBP7_HUMAN, NUP98_HUMAN
core_1269	3	0.5954	0.3279	RAE1L_HUMAN, UBP11_HUMAN, NU153_HUMAN
core_1270	3	0.6952	0.3027	RAE1L_HUMAN, UBP11_HUMAN, UBP7_HUMAN
core_1271	3	0.4018	0.1222	RAE1L_HUMAN, MAP1B_HUMAN, STK3_HUMAN
core_1272	3	0.7093	0.4601	RAE1L_HUMAN, SEH1_HUMAN, WDR24_HUMAN
core_1273	3	0.648	0.4222	RAE1L_HUMAN, SEH1_HUMAN, MIO_HUMAN
core_1274	3	0.6606	0.6014	RAE1L_HUMAN, SEH1_HUMAN, BUB1_HUMAN
core_1275	3	0.7699	0.2631	RAE1L_HUMAN, SEH1_HUMAN, WDR59_HUMAN
core_1276	3	0.4697	0.4344	RAE1L_HUMAN, KPCD3_HUMAN, KPCD2_HUMAN
core_1277	3	0.2692	0.2265	RAE1L_HUMAN, LG3BP_HUMAN, DYL1_HUMAN
core_1278	3	0.1262	0.153	RAE1L_HUMAN, 1433S_HUMAN, ZO2_HUMAN
core_1279	3	0.6793	0.2992	RAE1L_HUMAN, MYCB2_HUMAN, 1433S_HUMAN
core_1280	3	0.6132	0.2212	RAE1L_HUMAN, MYCB2_HUMAN, UBP11_HUMAN
core_1281	3	0.6793	0.1455	RAE1L_HUMAN, MYCB2_HUMAN, LG3BP_HUMAN
core_1282	3	0.6793	0.1873	RAE1L_HUMAN, MYCB2_HUMAN, 1433F_HUMAN
core_1283	3	0.5622	0.5471	RAE1L_HUMAN, WDR26_HUMAN, FAF1_HUMAN
core_1284	3	0.2303	0.3593	RAE1L_HUMAN, YAP1_HUMAN, ZO2_HUMAN
core_1285	3	0.3343	0	RAE1L_HUMAN, YAP1_HUMAN, 1433F_HUMAN
core_1286	3	0.7438	0.2139	RAE1L_HUMAN, RBM8A_HUMAN, NXF1_HUMAN
core_1287	3	0.3242	0.1715	RAE1L_HUMAN, CISY_HUMAN, UBP11_HUMAN
core_1288	3	0.6072	0.0928	RAE1L_HUMAN, CSN6_HUMAN, 1433S_HUMAN
core_1289	3	0.6033	0.5185	RAE1L_HUMAN, UFD1_HUMAN, FAF1_HUMAN
core_1290	3	0.5871	0.3937	RAE1L_HUMAN, CSN8_HUMAN, CSN6_HUMAN
core_1291	3	0.4781	0.4564	RAE1L_HUMAN, DD19B_HUMAN, UBP11_HUMAN
core_1292	3	0.6394	0.5288	RAE1L_HUMAN, SNUT1_HUMAN, SF3A2_HUMAN
core_1293	3	0.7314	0.6562	RAE1L_HUMAN, SF3A3_HUMAN, FINC_HUMAN
core_1294	3	0.4091	0.29	RAE1L_HUMAN, ZO1_HUMAN, ZO2_HUMAN
core_1295	3	0.7911	0.4806	RAE1L_HUMAN, SMC1A_HUMAN, DPOLA_HUMAN
core_1296	3	0.8556	0.6137	RAE1L_HUMAN, SMC1A_HUMAN, SMC3_HUMAN
core_1297	3	0.5597	0.3142	FNIP1_HUMAN, FBW1B_HUMAN, FLCN_HUMAN
core_1298	3	0.5729	0.5597	FNIP1_HUMAN, FBW1B_HUMAN, FBW1A_HUMAN
core_1299	3	0.653	0.4199	EXOC7_HUMAN, PRP19_HUMAN, CDC5L_HUMAN
core_1300	3	0.2272	0.341	HAP1_HUMAN, PCM1_HUMAN, AHI1_HUMAN
core_1301	3	0.6724	0.0349	WDR83_HUMAN, PAR6B_HUMAN, PAR6A_HUMAN
core_1302	3	0.3052	0.252	WDR83_HUMAN, PAR6B_HUMAN, PAR6G_HUMAN
core_1303	3	0.3768	0.7178	WDR83_HUMAN, PRP8_HUMAN, SF3B4_HUMAN
core_1304	3	0.6751	0.4311	FAF2_HUMAN, DDB1_HUMAN, CUL1_HUMAN
core_1305	3	0.5687	0.3778	FAF2_HUMAN, DDB1_HUMAN, ARP5_HUMAN
core_1306	3	0.2685	0	NHRF1_HUMAN, GBLP_HUMAN, ADRB2_HUMAN
core_1307	3	0	0.1898	NHRF1_HUMAN, GBLP_HUMAN, CFTR_HUMAN
core_1308	3	0	0.1407	CYC_HUMAN, B2CL1_HUMAN, APAF_HUMAN
core_1309	3	0.6242	0.2115	HDA11_HUMAN, WDR33_HUMAN, SC16A_HUMAN
core_1310	3	0.5638	0.6099	HDA11_HUMAN, NOP56_HUMAN, WDR36_HUMAN
core_1311	3	0	0.2222	HDA11_HUMAN, NOP56_HUMAN, CIR1A_HUMAN
core_1312	3	0	0.4596	HDA11_HUMAN, HDAC6_HUMAN, CIR1A_HUMAN
core_1313	3	0.7799	0.694	HDA11_HUMAN, WDR74_HUMAN, NOP56_HUMAN
core_1314	3	0.5871	0.4314	UNG_HUMAN, VPRBP_HUMAN, DDB1_HUMAN
core_1315	3	0.4356	0.3402	KS6B1_HUMAN, 2ABA_HUMAN, PP2AA_HUMAN
core_1316	3	0.304	0.2011	PFD2_HUMAN, KI21A_HUMAN, PFD1_HUMAN
core_1317	3	0.4365	0.5182	PFD2_HUMAN, PAN2_HUMAN, PFD3_HUMAN
core_1318	3	0.2061	0	PFD2_HUMAN, WRP73_HUMAN, PFD1_HUMAN
core_1319	3	0.5766	0.2212	CXXC1_HUMAN, RBBP5_HUMAN, H32_HUMAN
core_1320	3	0.0943	0.1817	1433G_HUMAN, PRP19_HUMAN, FINC_HUMAN
core_1321	3	0.4662	0.2514	1433G_HUMAN, PRP19_HUMAN, CDC5L_HUMAN
core_1322	3	0.3898	0.4079	GBB5_HUMAN, R7BP_HUMAN, RGS9_HUMAN
core_1323	3	0.2946	0.2582	RPTOR_HUMAN, MTOR_HUMAN, 4EBP1_HUMAN
core_1324	3	0.4407	0.1195	RPTOR_HUMAN, MTOR_HUMAN, RHEB_HUMAN
core_1325	3	0.3799	0.2997	RPTOR_HUMAN, MTOR_HUMAN, FKB1A_HUMAN
core_1326	3	0.6575	0.3151	RPTOR_HUMAN, MTOR_HUMAN, SYLC_HUMAN
core_1327	3	0.5711	0.2582	RPTOR_HUMAN, MTOR_HUMAN, SQSTM_HUMAN
core_1328	3	0.4391	0.2582	RPTOR_HUMAN, MTOR_HUMAN, RAB1A_HUMAN
core_1329	3	0.5044	0.351	RPTOR_HUMAN, RRAGD_HUMAN, SYLC_HUMAN
core_1330	3	0.2596	0.2168	RPTOR_HUMAN, PDK1_HUMAN, KS6B1_HUMAN
core_1331	3	0.7073	0.5082	ROA1_HUMAN, NBEL1_HUMAN, HNRPU_HUMAN
core_1332	3	0.1983	0.2364	KC1E_HUMAN, WDR5_HUMAN, P53_HUMAN
core_1333	3	0.2219	0.1594	KC1E_HUMAN, BMAL1_HUMAN, WDR5_HUMAN
core_1334	3	0.1537	0.3023	KC1E_HUMAN, OFD1_HUMAN, WDR90_HUMAN
core_1335	3	0.4753	0.6801	NR2E3_HUMAN, TBL3_HUMAN, DHX30_HUMAN
core_1336	3	0	0.1776	KPCB_HUMAN, GBLP_HUMAN, IF6_HUMAN
core_1337	3	0.6309	0.5451	TBL1R_HUMAN, HDAC1_HUMAN, H4_HUMAN
core_1338	3	0.6706	0.291	TBL1R_HUMAN, HDAC1_HUMAN, KDM1A_HUMAN
core_1339	3	0.047	0.2038	WDR62_HUMAN, PDE3A_HUMAN, 1433T_HUMAN
core_1340	3	0.3488	0.0935	ARC1B_HUMAN, SUMO1_HUMAN, FLNA_HUMAN
core_1341	3	0.6531	0.4648	USF1_HUMAN, RBBP4_HUMAN, HCFC1_HUMAN
core_1342	3	0.7304	0.4005	THOC5_HUMAN, WDR74_HUMAN, CQ085_HUMAN
core_1343	3	0.4405	0.297	GEMI5_HUMAN, UBR5_HUMAN, MK03_HUMAN
core_1344	3	0.5657	0.2506	ESR1_HUMAN, GBLP_HUMAN, PABP1_HUMAN
core_1345	3	0	0.0998	ESR1_HUMAN, JUN_HUMAN, GBLP_HUMAN
core_1346	3	0.4899	0.1203	VCAM1_HUMAN, GBLP_HUMAN, IF6_HUMAN
core_1347	3	0.2673	0.2444	VCAM1_HUMAN, TADBP_HUMAN, GBLP_HUMAN
core_1348	3	0.0267	0.3634	RFWD2_HUMAN, 1433S_HUMAN, P53_HUMAN
core_1349	3	0.424	0.4421	RFWD2_HUMAN, TCPD_HUMAN, P53_HUMAN
core_1350	3	0	0.4232	RFWD2_HUMAN, JUNB_HUMAN, FOS_HUMAN
core_1351	3	0	0.2413	RFWD2_HUMAN, FOSL2_HUMAN, JUNB_HUMAN
core_1352	3	0.1696	0.0859	WDR48_HUMAN, CTND1_HUMAN, KAISO_HUMAN
core_1353	3	0.2317	0.7914	WDR48_HUMAN, UIMC1_HUMAN, BRCA1_HUMAN
core_1354	3	0.177	0.2165	WDR48_HUMAN, P53_HUMAN, KAISO_HUMAN
core_1355	3	0.1899	0.3687	WDR48_HUMAN, P53_HUMAN, UBR5_HUMAN
core_1356	3	0	0.2918	WDR48_HUMAN, P53_HUMAN, WRN_HUMAN
core_1357	3	0.1457	0.6314	WDR48_HUMAN, ATAD5_HUMAN, UBP1_HUMAN
core_1358	3	0	0.053	GBB1_HUMAN, GBLP_HUMAN, VCAM1_HUMAN
core_1359	3	0.2813	0.0332	GBB1_HUMAN, GBLP_HUMAN, ESR1_HUMAN
core_1360	3	0.6349	0.2075	PRDM1_HUMAN, TLE2_HUMAN, TLE1_HUMAN
core_1361	3	0.6908	0.2562	PRDM1_HUMAN, HDAC1_HUMAN, TLE1_HUMAN
core_1362	3	0.502	0.1626	RUNX1_HUMAN, TLE1_HUMAN, HDAC1_HUMAN
core_1363	3	0.338	0.4931	BUB3_HUMAN, VCAM1_HUMAN, PARP1_HUMAN
core_1364	3	0.4509	0.3007	BUB3_HUMAN, VCAM1_HUMAN, TCPD_HUMAN
core_1365	3	0.7269	0.3813	BUB3_HUMAN, UBP7_HUMAN, SUMO1_HUMAN
core_1366	3	0.4366	0.6427	BUB3_HUMAN, UBR5_HUMAN, BUB1_HUMAN
core_1367	3	0.6598	0.5238	BUB3_HUMAN, HDAC1_HUMAN, TCPD_HUMAN
core_1368	3	0.1048	0.0991	STAT1_HUMAN, GBLP_HUMAN, JUN_HUMAN
core_1369	3	0.3757	0.2121	FOG1_HUMAN, RBBP4_HUMAN, MTA1_HUMAN
core_1370	3	0.4396	0.049	WDR18_HUMAN, NOL9_HUMAN, FOXQ1_HUMAN
core_1371	3	0.5929	0.7674	FZR_HUMAN, CLSPN_HUMAN, PLK1_HUMAN
core_1372	3	0.1825	0.3927	FBW1B_HUMAN, 1433E_HUMAN, YAP1_HUMAN
core_1373	3	0.3059	0.6022	FBW1B_HUMAN, 1433E_HUMAN, MPIP1_HUMAN
core_1374	3	0.3997	0.3036	FBW1B_HUMAN, ROA0_HUMAN, HNRPU_HUMAN
core_1375	3	0.4789	0.2889	FBW1B_HUMAN, ROA3_HUMAN, NEDD8_HUMAN
core_1376	3	0	0.2383	RIR2_HUMAN, FZR_HUMAN, SKP2_HUMAN
core_1377	3	0.4955	0.3583	UBXN1_HUMAN, PLAP_HUMAN, TERA_HUMAN
core_1378	3	0.7001	0.5596	LIS1_HUMAN, PA1B3_HUMAN, PA1B2_HUMAN
core_1379	3	0.2964	0.2274	CIAO1_HUMAN, NARFL_HUMAN, MMS19_HUMAN
core_1380	3	0.6722	0.565	NUDC_HUMAN, LIS1_HUMAN, HS90A_HUMAN
core_1381	3	0.3199	0.5273	MEP50_HUMAN, GRB2_HUMAN, 1433B_HUMAN
core_1382	3	0.2733	0.1281	MEP50_HUMAN, MYC_HUMAN, 1433B_HUMAN
core_1383	3	0.495	0.0879	MEP50_HUMAN, SMCA4_HUMAN, MYC_HUMAN
core_1384	3	0.5355	0.2604	MEP50_HUMAN, SMCA4_HUMAN, ANM5_HUMAN
core_1385	3	0.3408	0.2322	CUL1_HUMAN, CT094_HUMAN, FBXW4_HUMAN
core_1386	3	0.3954	0.4244	FOXS1_HUMAN, ORC2_HUMAN, LRWD1_HUMAN
core_1387	3	0.2991	0.2343	CUL1_HUMAN, SKP1_HUMAN, FBXW2_HUMAN
core_1388	3	0.2317	0.5086	CUL1_HUMAN, SKP1_HUMAN, FBXW5_HUMAN
core_1389	3	0.2443	0.2051	CUL1_HUMAN, SKP1_HUMAN, FBXW4_HUMAN
core_1390	3	0.3899	0.286	RBX1_HUMAN, P53_HUMAN, RFWD2_HUMAN
core_1391	3	0	0	KPCE_HUMAN, GBLP_HUMAN, CFTR_HUMAN
core_1392	3	0.4681	0.5973	SUMO2_HUMAN, WDR36_HUMAN, HNRPU_HUMAN
core_1393	3	0.5167	0.4379	SUMO2_HUMAN, PLAP_HUMAN, TERA_HUMAN
core_1394	3	0.5297	0.3671	SUMO2_HUMAN, GBLP_HUMAN, PABP1_HUMAN
core_1395	3	0.5523	0.4256	SUMO2_HUMAN, XPC_HUMAN, DDB2_HUMAN
core_1396	3	0.581	0.5101	SUMO2_HUMAN, TADBP_HUMAN, GBLP_HUMAN
core_1397	3	0.5431	0.2543	SUMO2_HUMAN, TBL3_HUMAN, NEDD8_HUMAN
core_1398	3	0.6732	0.3925	SUMO2_HUMAN, WDR3_HUMAN, HNRPU_HUMAN
core_1399	3	0.2641	0.2803	CSN2_HUMAN, P53_HUMAN, RFWD2_HUMAN
core_1400	3	0.3598	0	ATG2B_HUMAN, ATG2A_HUMAN, WIPI4_HUMAN
core_1401	3	0.3549	0.3843	IL4RA_HUMAN, JAK1_HUMAN, GBLP_HUMAN
core_1402	3	0.5148	0	NMDE2_HUMAN, GBLP_HUMAN, KPCB_HUMAN
core_1403	3	0.2671	0.3095	ITF2_HUMAN, TLE1_HUMAN, CTNB1_HUMAN
core_1404	3	0.4377	0.2291	NEB2_HUMAN, WDR48_HUMAN, NEB1_HUMAN
core_1405	3	0.3933	0.5027	EIF3I_HUMAN, MYC_HUMAN, EIF3E_HUMAN
core_1406	3	0.4167	0.3272	EIF3I_HUMAN, EIF3A_HUMAN, KIF11_HUMAN
core_1407	3	0.0538	0.2534	GBG12_HUMAN, GBB4_HUMAN, RIPK3_HUMAN
core_1408	3	0.0345	0.3274	GBG12_HUMAN, GBB1_HUMAN, RIPK3_HUMAN
core_1409	3	0.517	0.1155	2ABD_HUMAN, DAPK1_HUMAN, PP2AA_HUMAN
core_1410	3	0.4317	0.1202	CTDP1_HUMAN, ANM5_HUMAN, MEP50_HUMAN
core_1411	3	0	0.3584	SAT1_HUMAN, HIF1A_HUMAN, GBLP_HUMAN
core_1412	3	0.0438	0.0629	ITB1_HUMAN, GBLP_HUMAN, VCAM1_HUMAN
core_1413	3	0	0	SAT1_HUMAN, PTN_HUMAN, GBLP_HUMAN
core_1414	3	0.2864	0.2569	XRCC3_HUMAN, COPE_HUMAN, COPA_HUMAN
core_1415	3	0.4306	0.2432	CAZA2_HUMAN, WDR76_HUMAN, MYH9_HUMAN
core_1416	3	0.3348	0.3452	IL3RB_HUMAN, GBLP_HUMAN, JAK1_HUMAN
core_1417	3	0.3742	0.2926	IL3RB_HUMAN, GBLP_HUMAN, KPCB_HUMAN
core_1418	3	0.7212	0.3265	NCBP1_HUMAN, IF4G1_HUMAN, EIF3B_HUMAN
core_1419	3	0.6174	0.3361	RB_HUMAN, TF3C2_HUMAN, TBP_HUMAN
core_1420	3	0.0262	0.1083	RB_HUMAN, GBLP_HUMAN, P73_HUMAN
core_1421	3	0	0	ITB1_HUMAN, GBLP_HUMAN, KPCA_HUMAN
core_1422	3	0.4831	0.3307	NEMO_HUMAN, SUMO1_HUMAN, COPA_HUMAN
core_1423	3	0.6893	0.2797	WIPI2_HUMAN, DNJB1_HUMAN, NUDC_HUMAN
core_1424	3	0.7339	0.2144	PRP4_HUMAN, GPKOW_HUMAN, PRP8_HUMAN
core_1425	3	0.6277	0.391	ATG5_HUMAN, WIPI2_HUMAN, A16L1_HUMAN
core_1426	3	0.2927	0.3252	DYN2_HUMAN, VCAM1_HUMAN, BUB3_HUMAN
core_1427	3	0.5481	0.0621	WDR5_HUMAN, PML_HUMAN, TE2IP_HUMAN
core_1428	3	0.3885	0.4617	WDR5_HUMAN, CHD8_HUMAN, USF1_HUMAN
core_1429	3	0.1754	0.291	WDR5_HUMAN, CHD8_HUMAN, P53_HUMAN
core_1430	3	0.6802	0.2952	UBP11_HUMAN, UBP7_HUMAN, BUB3_HUMAN
core_1431	3	0.4836	0.2536	UBP11_HUMAN, CDC27_HUMAN, BUB3_HUMAN
core_1432	3	0.5533	0.0637	GRWD1_HUMAN, HDGF_HUMAN, WDR5_HUMAN
core_1433	3	0.3478	0.1763	PDCD6_HUMAN, VCAM1_HUMAN, SC31A_HUMAN
core_1434	3	0.388	0.4437	CDC20_HUMAN, TCPA_HUMAN, CDK2_HUMAN
core_1435	3	0.5794	0.427	CDC20_HUMAN, TCPA_HUMAN, HDAC1_HUMAN
core_1436	3	0.2655	0.4626	CDC20_HUMAN, BUB1_HUMAN, CDK2_HUMAN
core_1437	3	0.477	0.9302	CDC20_HUMAN, PLK1_HUMAN, AURKA_HUMAN
core_1438	3	0.4296	0.9541	CDC20_HUMAN, PLK1_HUMAN, BUB1B_HUMAN
core_1439	3	0.2161	0	RUNX3_HUMAN, CTNB1_HUMAN, TLE1_HUMAN
core_1440	3	0.348	0.4905	CDC20_HUMAN, P73_HUMAN, AURKA_HUMAN
core_1441	3	0.3098	0.1926	CDC20_HUMAN, P73_HUMAN, HDAC1_HUMAN
core_1442	3	0.6702	0.969	CDC20_HUMAN, SIR2_HUMAN, BUB1B_HUMAN
core_1443	3	0	0.4369	CDC20_HUMAN, SIR2_HUMAN, FZR_HUMAN
core_1444	3	0.2517	0.3103	KAT2B_HUMAN, WDR5_HUMAN, USF1_HUMAN
core_1445	3	0.2421	0.8537	KAT2B_HUMAN, WDR5_HUMAN, H31T_HUMAN
core_1446	3	0.5833	0.6086	CRK_HUMAN, EDC4_HUMAN, DDX6_HUMAN
core_1447	3	0.2863	0.0973	CRK_HUMAN, ARC1B_HUMAN, FLNA_HUMAN
core_1448	3	0.4947	0.1927	ERCC8_HUMAN, SYF1_HUMAN, ERCC6_HUMAN
core_1449	3	0	0.1767	COR1C_HUMAN, DAPK1_HUMAN, RIPK3_HUMAN
core_1450	3	0.1332	0.2243	COR1C_HUMAN, DAPK1_HUMAN, CAZA2_HUMAN
core_1451	3	0.275	0.6113	SHKB1_HUMAN, 1433B_HUMAN, GRB2_HUMAN
core_1452	3	0.3437	0.6424	ZC3H1_HUMAN, BUB1B_HUMAN, BUB3_HUMAN
core_1453	3	0.4923	0.1398	A16A1_HUMAN, PAAF1_HUMAN, DEOC_HUMAN
core_1454	3	0.3408	0.3499	BMAL1_HUMAN, WDR5_HUMAN, KAT2B_HUMAN
core_1455	3	0.5019	0.2323	HNRH3_HUMAN, FBW1B_HUMAN, NEDD8_HUMAN
core_1456	3	0.2988	0	EZH2_HUMAN, FBW1B_HUMAN, CTNB1_HUMAN
core_1457	3	0.2245	0.2319	RGS2_HUMAN, IBTK_HUMAN, WDR74_HUMAN
core_1458	3	0.4577	0.5221	H33_HUMAN, EZH2_HUMAN, RBBP4_HUMAN
core_1459	3	0.6822	0.4743	TSC2_HUMAN, FBXW5_HUMAN, TSC1_HUMAN
core_1460	3	0.1045	0	GBRL2_HUMAN, 1433Z_HUMAN, WDR62_HUMAN
core_1461	3	0.4378	0.2713	2ABB_HUMAN, CHK2_HUMAN, PP2AA_HUMAN
core_1462	3	0.8873	0.4262	2ABB_HUMAN, BAG2_HUMAN, 2ABG_HUMAN
core_1463	3	0.2706	0.2275	2ABB_HUMAN, 2AAA_HUMAN, ZCHC8_HUMAN
core_1464	3	0.3985	0.248	2ABB_HUMAN, 2AAA_HUMAN, SK2L2_HUMAN
core_1465	3	0.4835	0.286	CERK1_HUMAN, DDX23_HUMAN, PRP4_HUMAN
core_1466	3	0.465	0.5571	TERF2_HUMAN, TERF1_HUMAN, WDR4_HUMAN
core_1467	3	0.0068	0.0267	MCM10_HUMAN, CDN1A_HUMAN, DDB1_HUMAN
core_1468	3	0.6864	0.134	SYNE2_HUMAN, CDC37_HUMAN, PRP4_HUMAN
core_1469	3	0.3007	0.4388	NLK_HUMAN, CUL1_HUMAN, FBXW5_HUMAN
core_1470	3	0.2255	0.413	NLK_HUMAN, CUL1_HUMAN, FBXW4_HUMAN
core_1471	3	0.5515	0.4861	SMAD3_HUMAN, UBP7_HUMAN, BUB3_HUMAN
core_1472	3	0.3033	0.1384	MCM10_HUMAN, VPRBP_HUMAN, DDB1_HUMAN
core_1473	3	0.3714	0.3788	TF65_HUMAN, FBW1B_HUMAN, SUZ12_HUMAN
core_1474	3	0.6874	0.164	TF65_HUMAN, TLE1_HUMAN, HDAC1_HUMAN
core_1475	3	0.3097	0.8875	TAD2A_HUMAN, PAXI1_HUMAN, WDR5_HUMAN
core_1476	3	0	0.1606	DYL1_HUMAN, B2L11_HUMAN, GBLP_HUMAN
core_1477	3	0.3301	0.2262	DYL1_HUMAN, PABP1_HUMAN, GBLP_HUMAN
core_1478	3	0.4639	0.3754	MK08_HUMAN, MK09_HUMAN, WDR62_HUMAN
core_1479	3	0.7032	0.301	KI21B_HUMAN, CPSF5_HUMAN, P3H1_HUMAN
core_1480	3	0.3504	0.425	KI21B_HUMAN, TAF12_HUMAN, TAF5_HUMAN
core_1481	3	0.1936	0.7502	CJ012_HUMAN, WDR76_HUMAN, EZH2_HUMAN
core_1482	3	0.5291	0	ADRB2_HUMAN, GBB1_HUMAN, ALEX_HUMAN
core_1483	3	0.5291	0.0149	ADRB2_HUMAN, GBB1_HUMAN, GBLP_HUMAN
core_1484	3	0.3051	0.4681	UBD_HUMAN, COPA_HUMAN, COPB_HUMAN
core_1485	3	0	0.2456	TYK2_HUMAN, GBLP_HUMAN, INAR1_HUMAN
core_1486	3	0.3621	0.2456	TYK2_HUMAN, GBLP_HUMAN, FYN_HUMAN
core_1487	3	0	0.2456	TYK2_HUMAN, GBLP_HUMAN, CSN5_HUMAN
core_1488	3	0.4936	0.1046	MLL1_HUMAN, ENL_HUMAN, WDR5_HUMAN
core_1489	3	0.687	0.3767	APAF_HUMAN, HSP74_HUMAN, HS90A_HUMAN
core_1490	3	0	0.1648	APAF_HUMAN, HSP71_HUMAN, HS90A_HUMAN
core_1491	3	0	0.2015	APAF_HUMAN, AVEN_HUMAN, B2CL1_HUMAN
core_1492	3	0.2729	0.2716	APAF_HUMAN, PP1A_HUMAN, B2CL1_HUMAN
core_1493	3	0.6984	0.6645	RBM5_HUMAN, PRP8_HUMAN, PRP19_HUMAN
core_1494	3	0	0	T22D4_HUMAN, GBLP_HUMAN, SAT1_HUMAN
core_1495	3	0.896	0.8055	WASL_HUMAN, ARC1B_HUMAN, ARP2_HUMAN
core_1496	3	0.8495	0.2665	LYST_HUMAN, 1433Z_HUMAN, 1433T_HUMAN
core_1497	3	0.2888	0.4362	LYST_HUMAN, SAP30_HUMAN, GAR1_HUMAN
core_1498	3	0.5123	0.1694	VPRBP_HUMAN, CCNL2_HUMAN, HDAC1_HUMAN
core_1499	3	0.4015	0.178	VPRBP_HUMAN, TIM13_HUMAN, HDAC1_HUMAN
core_1500	3	0.3612	0.273	WDR33_HUMAN, P53_HUMAN, ZHX1_HUMAN
core_1501	3	0.3745	0.5008	WDR33_HUMAN, FIP1_HUMAN, CLK2_HUMAN
core_1502	3	0.7107	0.4052	WDR33_HUMAN, FIP1_HUMAN, SC16A_HUMAN
core_1503	3	0.7873	0.4116	WDR33_HUMAN, SUMO1_HUMAN, P53_HUMAN
core_1504	3	0.5718	0.304	SMCA1_HUMAN, RBBP4_HUMAN, USF1_HUMAN
core_1505	3	0.7234	0.4609	SMCA1_HUMAN, RBBP4_HUMAN, RBBP7_HUMAN
core_1506	3	0.4181	0.2509	UBP46_HUMAN, WDR48_HUMAN, NEB2_HUMAN
core_1507	3	0.2536	0.1471	UBP46_HUMAN, WDR48_HUMAN, SET_HUMAN
core_1508	3	0.0601	0.3356	RASF1_HUMAN, CDC20_HUMAN, SKP2_HUMAN
core_1509	3	0.2632	0.1375	SRTD4_HUMAN, 2AAA_HUMAN, 2ABB_HUMAN
core_1510	3	0.4091	0.3221	WDR24_HUMAN, SEH1_HUMAN, SEC13_HUMAN
core_1511	3	0.5137	0.0966	UBE4B_HUMAN, FBW1B_HUMAN, MDM2_HUMAN
core_1512	3	0.6952	0.5743	TCPH_HUMAN, TCPE_HUMAN, SEH1_HUMAN
core_1513	3	0.5616	0.3801	TBL1X_HUMAN, CTNB1_HUMAN, HDAC7_HUMAN
core_1514	3	0.4667	0.268	TBL1X_HUMAN, TINF2_HUMAN, TERF1_HUMAN
core_1515	3	0.3269	0.4153	CUL4B_HUMAN, EZH2_HUMAN, WDR76_HUMAN
core_1516	3	0.4168	0.4951	CUL4B_HUMAN, BRWD3_HUMAN, UBXN7_HUMAN
core_1517	3	0.518	0.1613	CUL4B_HUMAN, TLE1_HUMAN, EZH2_HUMAN
core_1518	3	0.5947	0.2449	CUL4B_HUMAN, TLE2_HUMAN, TLE1_HUMAN
core_1519	3	0.5273	0.5247	ASF1B_HUMAN, RBBP4_HUMAN, HCFC1_HUMAN
core_1520	3	0.4426	0.1661	PFD5_HUMAN, PFD1_HUMAN, PRP4_HUMAN
core_1521	3	0.5291	0.3323	IRK3_HUMAN, GBB1_HUMAN, ADRB2_HUMAN
core_1522	3	0	0.0149	TA2R_HUMAN, GBLP_HUMAN, GBB1_HUMAN
core_1523	3	0.3588	0.2302	KANL1_HUMAN, KANL2_HUMAN, WDR5_HUMAN
core_1524	3	0.4043	0.3348	ELOC_HUMAN, ELOB_HUMAN, PAN2_HUMAN
core_1525	3	0.3367	0.1471	FBW1A_HUMAN, UHRF1_HUMAN, HNRPU_HUMAN
core_1526	3	0.0958	0.2744	FBW1A_HUMAN, UB2D2_HUMAN, MDM2_HUMAN
core_1527	3	0.3337	0.2569	FBW1A_HUMAN, UB2D2_HUMAN, NEDD8_HUMAN
core_1528	3	0.1747	0.3728	FBW1A_HUMAN, SMAD3_HUMAN, ZEP1_HUMAN
core_1529	3	0.2119	0.2823	FBW1A_HUMAN, RBX1_HUMAN, KEAP1_HUMAN
core_1530	3	0.2173	0.2713	FBW1A_HUMAN, UB2D3_HUMAN, RBX1_HUMAN
core_1531	3	0.3605	0.1917	ELOC_HUMAN, WSB1_HUMAN, CUL5_HUMAN
core_1532	3	0.8343	0.7745	FBW1A_HUMAN, FBW1B_HUMAN, INAR1_HUMAN
core_1533	3	0.4953	0.6546	FBW1A_HUMAN, FBW1B_HUMAN, TRIM9_HUMAN
core_1534	3	0.4183	0.3181	FBW1A_HUMAN, FBW1B_HUMAN, TBCD4_HUMAN
core_1535	3	0.8343	0.7745	FBW1A_HUMAN, FBW1B_HUMAN, PR15B_HUMAN
core_1536	3	0.8343	0.7745	FBW1A_HUMAN, FBW1B_HUMAN, TFAP4_HUMAN
core_1537	3	0.6135	0.5375	FBW1A_HUMAN, FBW1B_HUMAN, UB2R2_HUMAN
core_1538	3	0.3158	0.5687	FBW1A_HUMAN, FBW1B_HUMAN, ZEP2_HUMAN
core_1539	3	0.8343	0.7745	FBW1A_HUMAN, FBW1B_HUMAN, ZN395_HUMAN
core_1540	3	0.3924	0.7745	FBW1A_HUMAN, FBW1B_HUMAN, B2L11_HUMAN
core_1541	3	0.0159	0	ELOC_HUMAN, GBLP_HUMAN, CFTR_HUMAN
core_1542	3	0.3096	0.4386	FBW1A_HUMAN, FBW1B_HUMAN, CLPX_HUMAN
core_1543	3	0.4005	0.7745	FBW1A_HUMAN, FBW1B_HUMAN, SUN2_HUMAN
core_1544	3	0.331	0.3988	FBW1A_HUMAN, FBW1B_HUMAN, RASF3_HUMAN
core_1545	3	0.8343	0.7745	FBW1A_HUMAN, FBW1B_HUMAN, ZEP1_HUMAN
core_1546	3	0.8343	0.2622	FBW1A_HUMAN, FBW1B_HUMAN, BHE40_HUMAN
core_1547	3	0.4243	0.4178	FBW1A_HUMAN, FBW1B_HUMAN, UBP37_HUMAN
core_1548	3	0.311	0.7745	FBW1A_HUMAN, FBW1B_HUMAN, CLSPN_HUMAN
core_1549	3	0.8343	0.3244	FBW1A_HUMAN, FBW1B_HUMAN, DPTOR_HUMAN
core_1550	3	0.7395	0.4452	FBW1A_HUMAN, FBW1B_HUMAN, REST_HUMAN
core_1551	3	0.4756	0.3728	FBW1A_HUMAN, FBW1B_HUMAN, NRDC_HUMAN
core_1552	3	0.4505	0.4013	FBW1A_HUMAN, FBW1B_HUMAN, WEE1_HUMAN
core_1553	3	0.4939	0.4803	FBW1A_HUMAN, FBW1B_HUMAN, NUDC_HUMAN
core_1554	3	0.2533	0.183	FBW1A_HUMAN, P63_HUMAN, YAP1_HUMAN
core_1555	3	0.2671	0.3356	FBW1A_HUMAN, P53_HUMAN, PER2_HUMAN
core_1556	3	0.1862	0.3176	FBW1A_HUMAN, P53_HUMAN, NRDC_HUMAN
core_1557	3	0.1043	0.011	FBW1A_HUMAN, P53_HUMAN, BHE40_HUMAN
core_1558	3	0.1797	0.1941	FBW1A_HUMAN, PTTG1_HUMAN, P53_HUMAN
core_1559	3	0.1759	0.1855	FBW1A_HUMAN, GCP2_HUMAN, NFKB2_HUMAN
core_1560	3	0.0936	0.2886	FBW1A_HUMAN, MK14_HUMAN, P53_HUMAN
core_1561	3	0.0936	0.2554	FBW1A_HUMAN, MK14_HUMAN, MPIP1_HUMAN
core_1562	3	0.1595	0.2768	FBW1A_HUMAN, GLI2_HUMAN, SMAD3_HUMAN
core_1563	3	0.3169	0.975	CE170_HUMAN, WDR62_HUMAN, KIF2C_HUMAN
core_1564	3	0.6294	0.2083	GBG2_HUMAN, GBLP_HUMAN, GBB1_HUMAN
core_1565	3	0.5677	0.6718	TEX10_HUMAN, WDR18_HUMAN, KIF2C_HUMAN
core_1566	3	0.475	0.3174	DDB1_HUMAN, CUL1_HUMAN, CHK1_HUMAN
core_1567	3	0.3882	0.5154	DDB1_HUMAN, CUL1_HUMAN, FBXW5_HUMAN
core_1568	3	0.2902	0.362	DDB1_HUMAN, NEMO_HUMAN, TP4AP_HUMAN
core_1569	3	0.5176	0.2884	DDB1_HUMAN, ERCC6_HUMAN, ERCC8_HUMAN
core_1570	3	0.6261	0.252	DDB1_HUMAN, UBXN1_HUMAN, CUL1_HUMAN
core_1571	3	0.592	0.0866	DDB1_HUMAN, ABL1_HUMAN, MDM2_HUMAN
core_1572	3	0.2758	0.3227	DDB1_HUMAN, SUPT3_HUMAN, DDB2_HUMAN
core_1573	3	0.5021	0.2814	DDB1_HUMAN, TRAF6_HUMAN, AMRA1_HUMAN
core_1574	3	0.7306	0.1512	DDB1_HUMAN, HDAC1_HUMAN, VPRBP_HUMAN
core_1575	3	0.6379	0	DDB1_HUMAN, HDAC1_HUMAN, ERCC6_HUMAN
core_1576	3	0.2729	0.1968	DDB1_HUMAN, DYR1B_HUMAN, M3K1_HUMAN
core_1577	3	0.8456	0.0888	DDB1_HUMAN, ILK_HUMAN, RICTR_HUMAN
core_1578	3	0.6943	0.478	DDB1_HUMAN, ILK_HUMAN, RBBP7_HUMAN
core_1579	3	0.4257	0.2939	DDB1_HUMAN, E41L3_HUMAN, VPRBP_HUMAN
core_1580	3	0.6499	0.2791	DDB1_HUMAN, RASF9_HUMAN, RBBP4_HUMAN
core_1581	3	0.6499	0.2791	DDB1_HUMAN, RASFA_HUMAN, RBBP4_HUMAN
core_1582	3	0.2266	0.2869	WDR20_HUMAN, PKN2_HUMAN, HS90A_HUMAN
core_1583	3	0.0869	0.2886	PSME3_HUMAN, P53_HUMAN, WDR48_HUMAN
core_1584	3	0.4353	0.4577	DC1I1_HUMAN, DCTN1_HUMAN, BICD2_HUMAN
core_1585	3	0.6195	0.713	DC1I1_HUMAN, DCTN1_HUMAN, LIS1_HUMAN
core_1586	3	0.3285	0.2944	BECN1_HUMAN, DDB1_HUMAN, AMRA1_HUMAN
core_1587	3	0.5109	0.2792	INO80_HUMAN, ARP5_HUMAN, DDB1_HUMAN
core_1588	3	0.2327	0.1643	AES_HUMAN, TLE1_HUMAN, SIX6_HUMAN
core_1589	3	0.2327	0.063	AES_HUMAN, TLE1_HUMAN, SIX3_HUMAN
core_1590	3	0.5886	0.1684	RBBP5_HUMAN, FOXK2_HUMAN, HCFC1_HUMAN
core_1591	3	0.3831	0.3589	RBBP5_HUMAN, RB_HUMAN, NCOA6_HUMAN
core_1592	3	0.1474	0.2995	MP2K1_HUMAN, FBW1A_HUMAN, YAP1_HUMAN
core_1593	3	0.1942	0.1119	PALB2_HUMAN, BRCA2_HUMAN, MO4L1_HUMAN
core_1594	3	0.4471	0.2431	SIX1_HUMAN, AES_HUMAN, TLE1_HUMAN
core_1595	3	0.7472	0.3071	CCD94_HUMAN, PRP19_HUMAN, PLRG1_HUMAN
core_1596	3	0.183	0.2884	SYNPO_HUMAN, RAF1_HUMAN, GBB2_HUMAN
core_1597	3	0.0513	0.7744	GTSE1_HUMAN, CLH1_HUMAN, EDC4_HUMAN
core_1598	3	0.6976	0.1906	NALP3_HUMAN, RBBP7_HUMAN, CBX5_HUMAN
core_1599	3	0.2854	0.326	PKN3_HUMAN, STRN3_HUMAN, PP2AB_HUMAN
core_1600	3	0.2876	0.0818	PKN3_HUMAN, STRN3_HUMAN, PP2AA_HUMAN
core_1601	3	0.5844	0.2321	SIR1_HUMAN, TLE1_HUMAN, EZH2_HUMAN
core_1602	3	0.5755	0.1361	SIR1_HUMAN, TLE1_HUMAN, TF65_HUMAN
core_1603	3	0.002	0.2699	CUED2_HUMAN, CDC27_HUMAN, FZR_HUMAN
core_1604	3	0.4311	0.2324	KHDR2_HUMAN, FBW1B_HUMAN, ROA0_HUMAN
core_1605	3	0.574	0.2638	KHDR2_HUMAN, FBW1B_HUMAN, HNRH3_HUMAN
core_1606	3	0.6638	0.4604	KHDR2_HUMAN, FBW1B_HUMAN, ILF3_HUMAN
core_1607	3	0.5669	0.1576	KHDR2_HUMAN, MEP50_HUMAN, ANM5_HUMAN
core_1608	3	0.3396	0.3432	RRMJ1_HUMAN, CDC37_HUMAN, WDR6_HUMAN
core_1609	3	0.0336	0.3695	WRP73_HUMAN, CDK2_HUMAN, C1TC_HUMAN
core_1610	3	0.0336	0.5404	WRP73_HUMAN, CDK2_HUMAN, MCM3_HUMAN
core_1611	3	0.1018	0.4159	WRP73_HUMAN, CDK2_HUMAN, OGT1_HUMAN
core_1612	3	0.1737	0.3571	WRP73_HUMAN, CDK2_HUMAN, TERA_HUMAN
core_1613	3	0.498	0.434	WRP73_HUMAN, BAG6_HUMAN, GET4_HUMAN
core_1614	3	0.4204	0.3178	WRP73_HUMAN, BAG6_HUMAN, TERA_HUMAN
core_1615	3	0.3185	0.1351	WRP73_HUMAN, LPPRC_HUMAN, C1TM_HUMAN
core_1616	3	0.3726	0.256	HES1_HUMAN, TLE1_HUMAN, SIR1_HUMAN
core_1617	3	0.2923	0.3925	HES1_HUMAN, TLE1_HUMAN, TLE2_HUMAN
core_1618	3	0.5093	0.5623	IF16_HUMAN, WDR36_HUMAN, HNRPU_HUMAN
core_1619	3	0.6428	0.4179	IF16_HUMAN, TBL3_HUMAN, HNRPU_HUMAN
core_1620	3	0	0.402	RBCC1_HUMAN, RFWD2_HUMAN, P53_HUMAN
core_1621	3	0.8991	0.2884	FINC_HUMAN, U2AF1_HUMAN, PRP19_HUMAN
core_1622	3	0.6923	0.5718	FINC_HUMAN, PRP4_HUMAN, TCPD_HUMAN
core_1623	3	0.3016	0.3549	FINC_HUMAN, RBBP4_HUMAN, RPN1_HUMAN
core_1624	3	0.1184	0.0778	FINC_HUMAN, UBP15_HUMAN, PRP4_HUMAN
core_1625	3	0.7603	0.3716	FINC_HUMAN, EIF3B_HUMAN, NCBP1_HUMAN
core_1626	3	0.6757	0.4339	FINC_HUMAN, EIF3B_HUMAN, IF4A1_HUMAN
core_1627	3	0.7946	0.2011	FINC_HUMAN, SNUT2_HUMAN, PRP4_HUMAN
core_1628	3	0.4871	0.3954	VGFR2_HUMAN, FBW1A_HUMAN, FBW1B_HUMAN
core_1629	3	0.6307	0.2218	GBG4_HUMAN, GBB2_HUMAN, RAF1_HUMAN
core_1630	3	0.321	0.332	GEPH_HUMAN, PRP4_HUMAN, OTUD4_HUMAN
core_1631	3	0.491	0.0827	CSN3_HUMAN, NEMO_HUMAN, DDB1_HUMAN
core_1632	3	0.2341	0.5774	CSN3_HUMAN, WRP73_HUMAN, PAHX_HUMAN
core_1633	3	0.4926	0.4839	T2FB_HUMAN, TBP_HUMAN, TAF5_HUMAN
core_1634	3	0.3767	0.4589	1433F_HUMAN, UBP46_HUMAN, WDR20_HUMAN
core_1635	3	0.7857	0.4222	NOP56_HUMAN, HNRPU_HUMAN, WDR3_HUMAN
core_1636	3	0.4592	0.694	NOP56_HUMAN, WDR74_HUMAN, IBTK_HUMAN
core_1637	3	0.714	0.2952	KAT8_HUMAN, WDR5_HUMAN, KANL1_HUMAN
core_1638	3	0.2392	0.3798	DCA10_HUMAN, DDB1_HUMAN, SLX4_HUMAN
core_1639	3	0.5049	0.7885	SH3K1_HUMAN, SHKB1_HUMAN, GRB2_HUMAN
core_1640	3	0.7443	0.3754	LRWD1_HUMAN, ORC2_HUMAN, FOXG1_HUMAN
core_1641	3	0.7443	0.711	LRWD1_HUMAN, ORC2_HUMAN, FOXM1_HUMAN
core_1642	3	0.2321	0.4903	KAT2A_HUMAN, DDB1_HUMAN, SUPT3_HUMAN
core_1643	3	0.3176	0.5361	KAT2A_HUMAN, H31T_HUMAN, WDR5_HUMAN
core_1644	3	0.7665	0.5431	MVP_HUMAN, RFWD2_HUMAN, PARP4_HUMAN
core_1645	3	0.6056	0.741	RING2_HUMAN, H31T_HUMAN, WDR5_HUMAN
core_1646	3	0.1436	0.6125	APC_HUMAN, BUB1_HUMAN, BUB3_HUMAN
core_1647	3	0.5229	0.3025	H31_HUMAN, SET1B_HUMAN, WDR5_HUMAN
core_1648	3	0.5039	0.1765	SIK2_HUMAN, PP2AA_HUMAN, 2ABG_HUMAN
core_1649	3	0	0.032	SIK2_HUMAN, BAG2_HUMAN, 2ABG_HUMAN
core_1650	3	0	0.2491	TRIB1_HUMAN, RFWD2_HUMAN, FOS_HUMAN
core_1651	3	0.4178	0.1123	CDK4_HUMAN, ARRB2_HUMAN, MEP50_HUMAN
core_1652	3	0.1981	0.2042	CDK4_HUMAN, MYC_HUMAN, MEP50_HUMAN
core_1653	3	0.1973	0.3959	WWOX_HUMAN, P53_HUMAN, WDR33_HUMAN
core_1654	3	0.6653	0.3654	SC31A_HUMAN, SC23A_HUMAN, SEC13_HUMAN
core_1655	3	0.3059	0.3866	KIBRA_HUMAN, FBW1B_HUMAN, 1433E_HUMAN
core_1656	3	0.8343	0.7745	KIBRA_HUMAN, FBW1A_HUMAN, FBW1B_HUMAN
core_1657	3	0.397	0.1947	NDEL1_HUMAN, DC1I1_HUMAN, LIS1_HUMAN
core_1658	3	0.3286	0.0984	NEK6_HUMAN, EMAL3_HUMAN, DYL1_HUMAN
core_1659	3	0.5315	0.1996	ARBK1_HUMAN, PRP4_HUMAN, CDC37_HUMAN
core_1660	3	0.3561	0.1263	ARBK1_HUMAN, GBB1_HUMAN, ADRB2_HUMAN
core_1661	3	0.5732	0.3212	ARBK1_HUMAN, GBB1_HUMAN, PHLP_HUMAN
core_1662	3	0.3471	0.2752	GNAI1_HUMAN, ESR1_HUMAN, GBB4_HUMAN
core_1663	3	0.3518	0.2743	GNAI1_HUMAN, ESR1_HUMAN, GBB1_HUMAN
core_1664	3	0.7124	0.3427	GNAI1_HUMAN, RASD1_HUMAN, GBB1_HUMAN
core_1665	3	0.1941	0.3352	RPB9_HUMAN, RPB7_HUMAN, WDR48_HUMAN
core_1666	3	0.7746	0.3697	SOX2_HUMAN, MTA1_HUMAN, RBBP4_HUMAN
core_1667	3	0.5428	0.2789	DCAF7_HUMAN, PARD3_HUMAN, SMAD3_HUMAN
core_1668	3	0.3025	0.4255	DCAF7_HUMAN, DYR1B_HUMAN, KAPCA_HUMAN
core_1669	3	0.235	0.3685	DCAF7_HUMAN, DYR1B_HUMAN, M3K1_HUMAN
core_1670	3	0.3018	0.3607	DCAF7_HUMAN, GTSE1_HUMAN, KAPCA_HUMAN
core_1671	3	0.3628	0.1752	DCAF7_HUMAN, HIPK2_HUMAN, M3K1_HUMAN
core_1672	3	0.5195	0.0869	DYR1A_HUMAN, DCAF7_HUMAN, SMAD3_HUMAN
core_1673	3	0.4272	0.2515	DYR1A_HUMAN, DCAF7_HUMAN, M3K1_HUMAN
core_1674	3	0.308	0.3305	UBL4A_HUMAN, BAG6_HUMAN, KI21B_HUMAN
