# Supplementary material for: PPI network analyses of human WD40 protein family systematically reveal their tendency to assemble complexes and facilitate the complex predictions
Source: BMC Syst Biol. 2018 Apr 24;12(Suppl 4):41. doi: 10.1186/s12918-018-0567-9 (PMC5998875; doi:10.1186/s12918-018-0567-9)
Supplement: Supplementary file 4 — Table S10. Reference human WD40 complexes derived from the CORUM database. (XLSX 27 kb) [file 12918_2018_567_MOESM4_ESM.xlsx]

## Sheet: Additional_file_4
Table S10 Reference human WD40 complexes derived from the CORUM database
CORUM_ID	Size	Coexpression_score_Protein	Coexpression_score_RNA	Units
6183	3	0.5138	0.1832	2AAA_HUMAN, STRN3_HUMAN, PP2AA_HUMAN
6182	3	0.5045	0.4189	2AAA_HUMAN, STRN_HUMAN, PP2AA_HUMAN
6313	3	0.8085	0.1494	AATF_HUMAN, NOL10_HUMAN, NGDN_HUMAN
1259	3	0.4692	0.4571	CAF1B_HUMAN, RBBP4_HUMAN, CAF1A_HUMAN
1146	3	0.7513	0.5878	CSTF3_HUMAN, CSTF2_HUMAN, CSTF1_HUMAN
6494	3	0.4593	0.3811	CUL4A_HUMAN, DDB1_HUMAN, WDR61_HUMAN
6486	3	0.8431	0.2219	CUL4A_HUMAN, DTL_HUMAN, DDB1_HUMAN
6488	3	0.5925	0.0946	CUL4A_HUMAN, EED_HUMAN, DDB1_HUMAN
6491	3	0.6489	0.181	CUL4A_HUMAN, RBBP5_HUMAN, DDB1_HUMAN
391	3	0.6759	0.2542	CUL4A_HUMAN, RBX1_HUMAN, DDB1_HUMAN
6493	3	0.7769	0.2305	CUL4A_HUMAN, SNR40_HUMAN, DDB1_HUMAN
6550	3	0.6932	0.0501	CUL4A_HUMAN, TLE1_HUMAN, DDB1_HUMAN
6492	3	0.7238	0.0917	CUL4A_HUMAN, WDR5B_HUMAN, DDB1_HUMAN
6489	3	0.7757	0.2952	CUL4A_HUMAN, WDR5_HUMAN, DDB1_HUMAN
5816	3	0.4116	0	CYC_HUMAN, CASP9_HUMAN, APAF_HUMAN
6495	3	0.6621	0.2702	DDB1_HUMAN, GRWD1_HUMAN, CUL4B_HUMAN
1177	3	0.6486	0.3158	EED_HUMAN, EZH2_HUMAN, SIR1_HUMAN
5502	3	0.5035	0.5716	EED_HUMAN, TYY1_HUMAN, EZH2_HUMAN
4399	3	0.6481	0.2569	EIF3I_HUMAN, EIF3B_HUMAN, EIF3J_HUMAN
4395	3	0.6401	0.3652	EIF3I_HUMAN, EIF3G_HUMAN, EIF3B_HUMAN
2716	3	0.7417	0.326	ELP1_HUMAN, ELP3_HUMAN, ELP2_HUMAN
227	3	0.2983	0.5221	FBW1A_HUMAN, SKP1_HUMAN, CUL1_HUMAN
2880	3	0.1481	0.2636	FBW1A_HUMAN, SKP2_HUMAN, WEE1_HUMAN
1615	3	0.6294	0.317	GBB1_HUMAN, GBG2_HUMAN, BTK_HUMAN
1617	3	0.5012	0.4079	GBB1_HUMAN, GBG2_HUMAN, CAC1A_HUMAN
1612	3	0.7102	0.4017	GBB1_HUMAN, GBG2_HUMAN, GNAS2_HUMAN
1620	3	0.3277	0.3586	GBB1_HUMAN, GBG2_HUMAN, HDAC4_HUMAN
1619	3	0.3499	0.2493	GBB1_HUMAN, GBG2_HUMAN, HDAC5_HUMAN
6391	3	0.4208	0.3695	GBB1_HUMAN, GBG2_HUMAN, KCD12_HUMAN
6393	3	0.353	0.4017	GBB1_HUMAN, GBG2_HUMAN, KCD16_HUMAN
6392	3	0.3947	0.3926	GBB1_HUMAN, GBG2_HUMAN, KCTD8_HUMAN
1614	3	0.5607	0.3945	GBB1_HUMAN, MCF2_HUMAN, GBG2_HUMAN
1618	3	0.4051	0.4017	GBB1_HUMAN, PTH1R_HUMAN, GBG2_HUMAN
1539	3	0.2852	0	GBG2_HUMAN, RACK1_HUMAN, RAF1_HUMAN
3296	3	0.7127	0.5618	GEMI4_HUMAN, GEMI5_HUMAN, DDX20_HUMAN
3297	3	0.4783	0.0387	GEMI7_HUMAN, GEMI6_HUMAN, STRAP_HUMAN
6248	3	0	0.1448	GSK3B_HUMAN, CSF3R_HUMAN, FBXW7_HUMAN
12	3	0.3289	0.2904	HPS5_HUMAN, HPS3_HUMAN, HPS6_HUMAN
1895	3	0.3094	0.5037	LST8_HUMAN, MTOR_HUMAN, Q8N6M7_HUMAN
1893	3	0.4796	0.3013	LST8_HUMAN, MTOR_HUMAN, RICTR_HUMAN
837	3	0.5075	0.3958	MEP50_HUMAN, ICLN_HUMAN, ANM5_HUMAN
3120	3	0.4967	0.0713	OBF1_HUMAN, PO2F1_HUMAN, TLE1_HUMAN
1897	3	0.4887	0.3717	RPTOR_HUMAN, LST8_HUMAN, MTOR_HUMAN
1168	3	0.5484	0.2349	SKIV2_HUMAN, TTC37_HUMAN, WDR61_HUMAN
390	3	0.2991	0.2343	SKP1_HUMAN, CUL1_HUMAN, FBXW2_HUMAN
3298	3	0.5721	0.76	SMN_HUMAN, GEMI2_HUMAN, GEMI5_HUMAN
752	3	0.6827	0.1337	TBL1X_HUMAN, NCOR2_HUMAN, HDAC3_HUMAN
6487	3	0.6801	0.2863	TLE2_HUMAN, DDB1_HUMAN, CUL4B_HUMAN
6553	3	0.6376	0.2863	TLE3_HUMAN, DDB1_HUMAN, CUL4B_HUMAN
6490	3	0.7065	0.2502	WDR26_HUMAN, DDB1_HUMAN, CUL4B_HUMAN
6635	3	0.4471	0.4159	WDR48_HUMAN, UBP46_HUMAN, WDR20_HUMAN
6634	3	0.3668	0.2974	WDR48_HUMAN, WDR20_HUMAN, UBP12_HUMAN
6306	4	0.788	0.4248	BOP1_HUMAN, WDR12_HUMAN, DDX27_HUMAN, PESC_HUMAN
190	4	0.5166	0.7754	BUB3_HUMAN, BUB1B_HUMAN, CDC20_HUMAN, MD2L1_HUMAN
6291	4	0.3763	0.1724	CUL4A_HUMAN, FBW1A_HUMAN, DDIT4_HUMAN, DDB1_HUMAN
2172	4	0.5185	0.2034	CUL4A_HUMAN, RBX1_HUMAN, CDT1_HUMAN, DDB1_HUMAN
4389	4	0.6981	0.3272	EIF3A_HUMAN, EIF3G_HUMAN, EIF3B_HUMAN, EIF3I_HUMAN
1380	4	0.6032	0.322	ELP1_HUMAN, ELP3_HUMAN, ELP2_HUMAN, ELP4_HUMAN
2724	4	0.2372	0.5221	FBW1A_HUMAN, SKP1_HUMAN, CUL1_HUMAN, IKBA_HUMAN
2725	4	0.2447	0.3761	FBW1B_HUMAN, SKP1_HUMAN, CUL1_HUMAN, IKBA_HUMAN
81	4	0.3834	0.4126	FBXW8_HUMAN, RBX1_HUMAN, SKP1_HUMAN, CUL7_HUMAN
6806	4	0.4161	0.2452	GBB1_HUMAN, CXCR4_HUMAN, GNAI2_HUMAN, IGF1R_HUMAN
1258	4	0.3553	0.3364	GLMN_HUMAN, RBX1_HUMAN, FBXW8_HUMAN, SKP1_HUMAN
3979	4	0.4736	0.3263	LST8_HUMAN, MTOR_HUMAN, RICTR_HUMAN, SIN1_HUMAN
6457	4	0.6076	0.3983	RBBP5_HUMAN, ASH2L_HUMAN, WDR5_HUMAN, KMT2A_HUMAN
1399	4	0.5484	0.3983	RBBP5_HUMAN, KMT2D_HUMAN, ASH2L_HUMAN, WDR5_HUMAN
1215	4	0.2542	0.1885	RBX1_HUMAN, FBXW7_HUMAN, SKP1_HUMAN, CUL1_HUMAN
1052	4	0.2597	0.3602	RBX1_HUMAN, SKP1_HUMAN, CUL1_HUMAN, FBW1B_HUMAN
1255	4	0.1101	0.2056	SKP1_HUMAN, TBL1X_HUMAN, SIAH1_HUMAN, CYBP_HUMAN
100	4	0.6722	0.4311	SMCA1_HUMAN, BPTF_HUMAN, RBBP4_HUMAN, RBBP7_HUMAN
6290	4	0.6704	0.145	UBR5_HUMAN, DYRK2_HUMAN, DCAF1_HUMAN, DDB1_HUMAN
5211	5	0.5765	0.2094	2ABA_HUMAN, 2AAA_HUMAN, RAF1_HUMAN, PIN1_HUMAN, PP2AB_HUMAN
6472	5	0.5151	0.2231	BECN1_HUMAN, BCL2_HUMAN, UVRAG_HUMAN, PI3R4_HUMAN, PK3C3_HUMAN
2211	5	0.3829	0.4971	BRCA1_HUMAN, CSTF3_HUMAN, BARD1_HUMAN, CSTF1_HUMAN, CSTF2_HUMAN
6482	5	0.786	0.2208	CSN2_HUMAN, DTL_HUMAN, CSN1_HUMAN, DDB1_HUMAN, CUL4B_HUMAN
1162	5	0.6324	0.1832	CUL4A_HUMAN, DDB2_HUMAN, CUL4B_HUMAN, DDB1_HUMAN, RBX1_HUMAN
1214	5	0.5183	0.2065	CUL4A_HUMAN, DET1_HUMAN, DDB1_HUMAN, RFWD2_HUMAN, RBX1_HUMAN
214	5	0.5551	0.307	CUL5_HUMAN, RBX1_HUMAN, ELOB_HUMAN, WSB1_HUMAN, ELOC_HUMAN
559	5	0.5321	0.4431	EDC3_HUMAN, DCP1A_HUMAN, EDC4_HUMAN, DDX6_HUMAN, DCP2_HUMAN
974	5	0.4995	0.5408	EED_HUMAN, SUZ12_HUMAN, RBBP4_HUMAN, AEBP2_HUMAN, EZH2_HUMAN
105	5	0.5461	0.4592	EED_HUMAN, SUZ12_HUMAN, RBBP4_HUMAN, RBBP7_HUMAN, EZH2_HUMAN
4392	5	0.7323	0.2836	EIF3A_HUMAN, EIF3C_HUMAN, EIF3G_HUMAN, EIF3B_HUMAN, EIF3I_HUMAN
4403	5	0.6993	0.2914	EIF3A_HUMAN, EIF3G_HUMAN, EIF3B_HUMAN, EIF3J_HUMAN, EIF3I_HUMAN
2187	5	0.3169	0.5338	FBW1A_HUMAN, FBW1B_HUMAN, SKP1_HUMAN, CUL1_HUMAN, IKBA_HUMAN
2189	5	0.2508	0.3059	FBW1A_HUMAN, RBX1_HUMAN, SMAD3_HUMAN, SKP1_HUMAN, CUL1_HUMAN
117	5	0.489	0.3135	GBB1_HUMAN, CD81_HUMAN, GNA11_HUMAN, GNAQ_HUMAN, AGRG1_HUMAN
1495	5	0.7923	0.3445	HDAC1_HUMAN, MTA2_HUMAN, RBBP4_HUMAN, CHD4_HUMAN, MBD3_HUMAN
3048	5	0.7733	0.4198	HDAC1_HUMAN, RBBP4_HUMAN, SIN3A_HUMAN, RBBP7_HUMAN, HDAC2_HUMAN
1167	5	0.4983	0.4591	LEO1_HUMAN, CDC73_HUMAN, PAF1_HUMAN, CTR9_HUMAN, WDR61_HUMAN
5593	5	0.271	0.2816	LIN9_HUMAN, RBBP4_HUMAN, LIN52_HUMAN, LIN37_HUMAN, LIN54_HUMAN
2188	5	0.2771	0.4524	NEDD8_HUMAN, RBX1_HUMAN, SKP1_HUMAN, CUL1_HUMAN, FBW1A_HUMAN
6171	5	0.4745	0.4182	PHOCN_HUMAN, STRP1_HUMAN, PP2AA_HUMAN, STRN_HUMAN, 2AAA_HUMAN
6340	5	0.5418	0.317	PITX2_HUMAN, PAXI1_HUMAN, RBBP5_HUMAN, KMT2D_HUMAN, ASH2L_HUMAN
889	5	0.7957	0.3778	Q6IT96_HUMAN, RBBP4_HUMAN, RBBP7_HUMAN, MTA1_HUMAN, HDAC2_HUMAN
6216	5	0.5232	0.2618	SEH1_HUMAN, WDR59_HUMAN, MIO_HUMAN, SEC13_HUMAN, WDR24_HUMAN
3284	5	0.6242	0.6017	SMN_HUMAN, GEMI4_HUMAN, GEMI2_HUMAN, GEMI5_HUMAN, DDX20_HUMAN
1318	5	0.3752	0.5817	TAF12_HUMAN, TAF1_HUMAN, TAF11_HUMAN, TAF5_HUMAN, TBP_HUMAN
3010	5	0.7134	0.6149	TAF12_HUMAN, TAF9_HUMAN, TAF6_HUMAN, TAF5_HUMAN, TAF4_HUMAN
1321	5	0.5309	0.7099	TAF6_HUMAN, TAF9_HUMAN, TAF11_HUMAN, TAF5_HUMAN, TBP_HUMAN
741	5	0.5224	0.1859	TBL1R_HUMAN, HDAC3_HUMAN, TBL1X_HUMAN, NCOR1_HUMAN, GPS2_HUMAN
58	5	0.5112	0.2158	TBL1R_HUMAN, HDAC3_HUMAN, TBL1X_HUMAN, NCOR2_HUMAN, GPS2_HUMAN
1101	5	0.8126	0.4478	TF3C1_HUMAN, TF3C5_HUMAN, TF3C4_HUMAN, TF3C3_HUMAN, TF3C2_HUMAN
774	5	0.7968	0.3476	THOC2_HUMAN, THOC5_HUMAN, THOC7_HUMAN, THOC6_HUMAN, THOC1_HUMAN
6585	5	0.8583	0.6577	WDR35_HUMAN, IF140_HUMAN, TT21B_HUMAN, WDR19_HUMAN, IF122_HUMAN
1211	6	0.4839	0.2274	ARNT_HUMAN, RBX1_HUMAN, TBL3_HUMAN, DDB1_HUMAN, AHR_HUMAN, CUL4B_HUMAN
2235	6	0.37	0.6215	CAF1B_HUMAN, CAF1A_HUMAN, ASF1B_HUMAN, ASF1A_HUMAN, HIRA_HUMAN, H31_HUMAN
6332	6	0.5656	0.4343	ELP1_HUMAN, ELP2_HUMAN, ELP6_HUMAN, ELP3_HUMAN, ELP5_HUMAN, ELP4_HUMAN
6304	6	0.497	0.6199	ESCO1_HUMAN, CTF18_HUMAN, PCNA_HUMAN, DCC1_HUMAN, WDHD1_HUMAN, DDX11_HUMAN
3149	6	0.4704	0.1927	HIPK2_HUMAN, SIN3A_HUMAN, TLE1_HUMAN, HDAC1_HUMAN, RBBP4_HUMAN, NKX31_HUMAN
1182	6	0.6507	0.3952	HSP7C_HUMAN, PLRG1_HUMAN, PRP19_HUMAN, CDC5L_HUMAN, SPF27_HUMAN, GCN1_HUMAN
6174	6	0.7239	0.514	IF172_HUMAN, IFT20_HUMAN, IFT57_HUMAN, MIPT3_HUMAN, CLUA1_HUMAN, IFT80_HUMAN
6129	6	0.4955	0.4447	IF4A3_HUMAN, EIF3B_HUMAN, NCBP2_HUMAN, REN3B_HUMAN, NCBP1_HUMAN, CTIF_HUMAN
886	6	0.7957	0.3334	MBD3_HUMAN, MTA1_HUMAN, HDAC2_HUMAN, RBBP4_HUMAN, Q6IT96_HUMAN, RBBP7_HUMAN
2731	6	0.6739	0.3986	RBBP5_HUMAN, SET1A_HUMAN, WDR5_HUMAN, WDR82_HUMAN, ASH2L_HUMAN, CXXC1_HUMAN
2730	6	0.6132	0.3351	RBBP5_HUMAN, WDR5_HUMAN, SET1B_HUMAN, WDR82_HUMAN, ASH2L_HUMAN, CXXC1_HUMAN
15	6	0.4211	0.1804	TBL1R_HUMAN, TBL1X_HUMAN, HDAC3_HUMAN, NCOR1_HUMAN, GPS2_HUMAN, COR2A_HUMAN
1113	6	0.6471	0.4478	TF3C1_HUMAN, TF3C4_HUMAN, TF3C3_HUMAN, TF3C2_HUMAN, TF3C5_HUMAN, TF3A_HUMAN
6160	6	0.7663	0.3324	THOC7_HUMAN, THOC3_HUMAN, THOC5_HUMAN, THOC6_HUMAN, THOC1_HUMAN, THOC2_HUMAN
810	7	0.5234	0.3269	ANM5_HUMAN, T2FA_HUMAN, STK38_HUMAN, CTDP1_HUMAN, ERH_HUMAN, MEP50_HUMAN, RPB2_HUMAN
27	7	0.8635	0.8288	ARPC3_HUMAN, ARP3_HUMAN, ARC1B_HUMAN, ARPC2_HUMAN, ARPC5_HUMAN, ARPC4_HUMAN, ARP2_HUMAN
614	7	0.7682	0.4222	CHD4_HUMAN, HDAC1_HUMAN, MTA1_HUMAN, CHD3_HUMAN, HDAC2_HUMAN, KDM1A_HUMAN, RBBP4_HUMAN
1147	7	0.8105	0.5423	CSTF3_HUMAN, SYMPK_HUMAN, CPSF3_HUMAN, CPSF1_HUMAN, CSTF2_HUMAN, CPSF2_HUMAN, CSTF1_HUMAN
2236	7	0.4941	0.469	F10A1_HUMAN, CAF1B_HUMAN, CHK2_HUMAN, NASP_HUMAN, ASF1B_HUMAN, ASF1A_HUMAN, H31_HUMAN
1752	7	0.4159	0.5078	GEMI7_HUMAN, GEMI2_HUMAN, GEMI5_HUMAN, GEMI4_HUMAN, GEMI6_HUMAN, DDX20_HUMAN, SMN_HUMAN
5596	7	0.2432	0.2505	LIN37_HUMAN, E2F4_HUMAN, RBBP4_HUMAN, LIN52_HUMAN, LIN54_HUMAN, LIN9_HUMAN, RBL2_HUMAN
61	7	0.7713	0.3115	MTA2_HUMAN, CHD4_HUMAN, HDAC1_HUMAN, MBD3_HUMAN, HDAC2_HUMAN, RBBP4_HUMAN, RBBP7_HUMAN
6245	7	0.4601	0.3653	NOP10_HUMAN, EST1A_HUMAN, GAR1_HUMAN, TERT_HUMAN, DKC1_HUMAN, NHP2_HUMAN, WAP53_HUMAN
650	7	0.7024	0.3366	P66A_HUMAN, MTA2_HUMAN, MBD3_HUMAN, CHD3_HUMAN, HDAC2_HUMAN, RBBP4_HUMAN, RBBP7_HUMAN
1254	7	0.5821	0.4023	RBBP5_HUMAN, DPY30_HUMAN, WDR5_HUMAN, KMT2B_HUMAN, RPB2_HUMAN, ASH2L_HUMAN, MEN1_HUMAN
1256	7	0.679	0.3465	RBBP5_HUMAN, HCFC1_HUMAN, WDR5_HUMAN, HEP2_HUMAN, KMT2A_HUMAN, ASH2L_HUMAN, MEN1_HUMAN
1400	7	0.4844	0.2228	RBBP5_HUMAN, KMT2D_HUMAN, NCOA6_HUMAN, TBA4A_HUMAN, KMT2C_HUMAN, TBB5_HUMAN, ASH2L_HUMAN
5589	7	0.2491	0.3195	RBL1_HUMAN, LIN37_HUMAN, MYBB_HUMAN, RBBP4_HUMAN, LIN52_HUMAN, LIN54_HUMAN, LIN9_HUMAN
6577	7	0.5866	0.4712	RBX1_HUMAN, CUL9_HUMAN, CCDC8_HUMAN, CUL7_HUMAN, FBXW8_HUMAN, OBSL1_HUMAN, P53_HUMAN
596	7	0.6004	0.4023	SIN3A_HUMAN, SAP30_HUMAN, HDAC1_HUMAN, ARI4B_HUMAN, HDAC2_HUMAN, RBBP4_HUMAN, RBBP7_HUMAN
54	7	0.6671	0.3666	SIN3A_HUMAN, SAP30_HUMAN, HDAC1_HUMAN, HDAC2_HUMAN, RBBP4_HUMAN, SAP18_HUMAN, RBBP7_HUMAN
1106	7	0.7371	0.4261	TF3C1_HUMAN, TF3C4_HUMAN, TF3C3_HUMAN, TF3C2_HUMAN, TOP1_HUMAN, TCP4_HUMAN, TF3C5_HUMAN
6521	7	0.2676	0.4589	WDR48_HUMAN, PHLP1_HUMAN, FACD2_HUMAN, PHLP2_HUMAN, UBP1_HUMAN, FANCI_HUMAN, AKT1_HUMAN
587	8	0.7935	0.3242	CHD4_HUMAN, MBD3_HUMAN, MTA1_HUMAN, HDAC2_HUMAN, RBBP4_HUMAN, MTA3_HUMAN, Q6IT96_HUMAN, RBBP7_HUMAN
5183	8	0.7272	0.3633	IF2B_HUMAN, ILF3_HUMAN, XRCC6_HUMAN, IF2G_HUMAN, IF2A_HUMAN, XRCC5_HUMAN, PRKDC_HUMAN, ILF2_HUMAN
66	8	0.645	0.3573	MED24_HUMAN, MED17_HUMAN, THA_HUMAN, MED14_HUMAN, TR150_HUMAN, MED16_HUMAN, MED12_HUMAN, MED1_HUMAN
62	8	0.742	0.3225	MTA2_HUMAN, CHD4_HUMAN, HDAC1_HUMAN, MBD3_HUMAN, HDAC2_HUMAN, RBBP4_HUMAN, MBD2_HUMAN, RBBP7_HUMAN
888	8	0.7829	0.3509	MTA2_HUMAN, SIN3A_HUMAN, CHD4_HUMAN, HDAC1_HUMAN, MBD3_HUMAN, HDAC2_HUMAN, RBBP4_HUMAN, RBBP7_HUMAN
3135	8	0.6462	0.398	PARP1_HUMAN, TLE1_HUMAN, NPM_HUMAN, RAD50_HUMAN, TOP2B_HUMAN, NONO_HUMAN, HSP74_HUMAN, NUCL_HUMAN
6462	8	0.5274	0.3493	RBBP5_HUMAN, OGT1_HUMAN, DPY30_HUMAN, HCFC1_HUMAN, WDR5_HUMAN, KMT2A_HUMAN, ASH2L_HUMAN, MEN1_HUMAN
591	8	0.6167	0.4222	SIN3A_HUMAN, SAP30_HUMAN, HDAC1_HUMAN, ARI4B_HUMAN, HDAC2_HUMAN, RBBP4_HUMAN, RBBP7_HUMAN, SP130_HUMAN
696	8	0.622	0.4082	SIN3A_HUMAN, SAP30_HUMAN, HDAC1_HUMAN, SIN3B_HUMAN, HDAC2_HUMAN, RBBP4_HUMAN, BRMS1_HUMAN, RBBP7_HUMAN
770	8	0.7216	0.3691	THOC4_HUMAN, THOC7_HUMAN, THOC3_HUMAN, THOC5_HUMAN, THOC6_HUMAN, THOC1_HUMAN, DX39B_HUMAN, THOC2_HUMAN
6217	8	0.5237	0.2948	WDR59_HUMAN, DEPD5_HUMAN, SEC13_HUMAN, SEH1_HUMAN, MIO_HUMAN, NPRL3_HUMAN, NPRL2_HUMAN, WDR24_HUMAN
6753	8	0.5169	0.3594	WDR59_HUMAN, NPRL2_HUMAN, SEC13_HUMAN, SZT2_HUMAN, MIO_HUMAN, NPRL3_HUMAN, SEH1_HUMAN, WDR24_HUMAN
1150	9	0.5558	0.4202	HAT1_HUMAN, H33_HUMAN, H4_HUMAN, NASP_HUMAN, ASF1B_HUMAN, RBBP4_HUMAN, ASF1A_HUMAN, IPO4_HUMAN, HIRA_HUMAN
659	9	0.7243	0.2914	MTA2_HUMAN, CHD4_HUMAN, P66B_HUMAN, HDAC1_HUMAN, MBD3_HUMAN, HDAC2_HUMAN, RBBP4_HUMAN, MBD2_HUMAN, RBBP7_HUMAN
646	9	0.6943	0.2736	MTA2_HUMAN, HDAC1_HUMAN, MBD3_HUMAN, CHD3_HUMAN, KDM1A_HUMAN, RBBP4_HUMAN, MBD2_HUMAN, RBBP7_HUMAN, RCOR1_HUMAN
87	9	0.6941	0.4661	NUP37_HUMAN, NUP85_HUMAN, SEC13_HUMAN, SEH1_HUMAN, NU107_HUMAN, NU160_HUMAN, NUP43_HUMAN, NUP98_HUMAN, NU133_HUMAN
649	9	0.7137	0.293	P66A_HUMAN, MTA2_HUMAN, HDAC1_HUMAN, MBD3_HUMAN, CHD3_HUMAN, RBBP4_HUMAN, MBD2_HUMAN, RBBP7_HUMAN, RCOR1_HUMAN
6467	9	0.4096	0.4236	RBBP5_HUMAN, ASH2L_HUMAN, NCOA6_HUMAN, DPY30_HUMAN, WDR5_HUMAN, PAGR1_HUMAN, KDM6A_HUMAN, KMT2D_HUMAN, PAXI1_HUMAN
6461	9	0.4175	0.4236	RBBP5_HUMAN, NCOA6_HUMAN, KMT2C_HUMAN, DPY30_HUMAN, WDR5_HUMAN, PAGR1_HUMAN, KDM6A_HUMAN, ASH2L_HUMAN, PAXI1_HUMAN
592	9	0.6359	0.419	SIN3A_HUMAN, SAP30_HUMAN, HDAC1_HUMAN, ARI4B_HUMAN, HDAC2_HUMAN, RBBP4_HUMAN, SDS3_HUMAN, RBBP7_HUMAN, SP130_HUMAN
738	9	0.5811	0.3728	SIN3A_HUMAN, SAP30_HUMAN, HDAC1_HUMAN, ARI4B_HUMAN, ING1_HUMAN, HDAC2_HUMAN, RBBP4_HUMAN, SAP18_HUMAN, RBBP7_HUMAN
3009	9	0.5574	0.6057	TAF12_HUMAN, TAF2_HUMAN, TAF6_HUMAN, TAF5_HUMAN, TAF4_HUMAN, TBP_HUMAN, TAF9_HUMAN, TAF1_HUMAN, TAF11_HUMAN
155	9	0.5703	0.542	TAF2_HUMAN, TAF6_HUMAN, TAF5_HUMAN, TAF4_HUMAN, TBP_HUMAN, TAF9_HUMAN, TAF1_HUMAN, TAF11_HUMAN, TAF10_HUMAN
1114	9	0.4447	0.3772	TF3C1_HUMAN, TF3C4_HUMAN, TF3C3_HUMAN, TF3C2_HUMAN, TBP_HUMAN, TF3B_HUMAN, BDP1_HUMAN, TF3C5_HUMAN, TF3A_HUMAN
5194	10	0.4479	0.4159	FBXW7_HUMAN, M3K14_HUMAN, NEMO_HUMAN, SC16A_HUMAN, UBP2_HUMAN, TF65_HUMAN, NFKB2_HUMAN, REL_HUMAN, IKKB_HUMAN, IKKA_HUMAN
1751	10	0.4305	0.3727	GEMI7_HUMAN, SMN_HUMAN, GEMI2_HUMAN, GEMI5_HUMAN, GEMI4_HUMAN, GEMI6_HUMAN, DDX20_HUMAN, RSMB_HUMAN, STRAP_HUMAN, SNRPA_HUMAN
1149	10	0.5401	0.502	HAT1_HUMAN, CAF1B_HUMAN, CAF1A_HUMAN, NASP_HUMAN, ASF1B_HUMAN, RBBP4_HUMAN, ASF1A_HUMAN, IPO4_HUMAN, H4_HUMAN, H31_HUMAN
5286	10	0.4321	0.313	IKBB_HUMAN, TXLNA_HUMAN, HS90B_HUMAN, NEMO_HUMAN, IKKA_HUMAN, CDC37_HUMAN, A16L1_HUMAN, CCAR1_HUMAN, TBK1_HUMAN, HS90A_HUMAN
6657	10	0.3397	0.4105	KAT2A_HUMAN, ZZZ3_HUMAN, TAD2A_HUMAN, WDR5_HUMAN, NC2B_HUMAN, TADA3_HUMAN, MBIP1_HUMAN, YETS2_HUMAN, CSR2B_HUMAN, SGF29_HUMAN
910	10	0.5872	0.372	MED24_HUMAN, MED23_HUMAN, MED4_HUMAN, MED17_HUMAN, MED18_HUMAN, MED14_HUMAN, MED7_HUMAN, MED16_HUMAN, MED6_HUMAN, MED15_HUMAN
438	10	0.3618	0.4248	MSH6_HUMAN, TRRAP_HUMAN, MSH2_HUMAN, BRCA1_HUMAN, KAT2A_HUMAN, TADA3_HUMAN, TAF5L_HUMAN, SUPT3_HUMAN, TAF10_HUMAN, TAF9_HUMAN
1729	10	0.5423	0.3486	PARP1_HUMAN, TLE1_HUMAN, NONO_HUMAN, RAD50_HUMAN, TOP2B_HUMAN, NPM_HUMAN, HSP74_HUMAN, ACTB_HUMAN, MYH10_HUMAN, NUCL_HUMAN
6460	10	0.4991	0.366	RBBP5_HUMAN, ASH2L_HUMAN, PSIP1_HUMAN, OGT1_HUMAN, DPY30_HUMAN, HCFC1_HUMAN, HCFC2_HUMAN, WDR5_HUMAN, KMT2D_HUMAN, MEN1_HUMAN
5195	10	0.4158	0.4236	RBBP5_HUMAN, NCOA6_HUMAN, KMT2C_HUMAN, DPY30_HUMAN, WDR5_HUMAN, KMT2B_HUMAN, PAGR1_HUMAN, KDM6A_HUMAN, ASH2L_HUMAN, PAXI1_HUMAN
6469	10	0.5681	0.3994	RBBP5_HUMAN, OGT1_HUMAN, DPY30_HUMAN, HCFC1_HUMAN, SET1A_HUMAN, HCFC2_HUMAN, WDR5_HUMAN, WDR82_HUMAN, ASH2L_HUMAN, CXXC1_HUMAN
1401	10	0.5951	0.4463	RBBP5_HUMAN, RING2_HUMAN, TAF6_HUMAN, SET1A_HUMAN, KMT2A_HUMAN, KAT8_HUMAN, TAF9_HUMAN, WDR5_HUMAN, TAF1_HUMAN, KMT2D_HUMAN
508	10	0.5868	0.5142	TAF12_HUMAN, TAF6_HUMAN, TAF5_HUMAN, TAF4_HUMAN, TAF7_HUMAN, TBP_HUMAN, TAF9_HUMAN, TAF1_HUMAN, TAF11_HUMAN, TAF10_HUMAN
471	10	0.4496	0.3243	TAF12_HUMAN, TRRAP_HUMAN, KAT2B_HUMAN, TAF6L_HUMAN, TAD2A_HUMAN, TAF9_HUMAN, TADA3_HUMAN, TAF5L_HUMAN, SUPT3_HUMAN, TAF10_HUMAN
2183	10	0.4098	0.3028	TBL1R_HUMAN, TBL1X_HUMAN, HDAC3_HUMAN, TRI33_HUMAN, NCOR1_HUMAN, COR2A_HUMAN, GPS2_HUMAN, KIF11_HUMAN, KDM4A_HUMAN, KAISO_HUMAN
654	11	0.4468	0.2704	HPS5_HUMAN, BL1S1_HUMAN, SNAPN_HUMAN, BL1S2_HUMAN, BL1S5_HUMAN, BL1S4_HUMAN, BL1S6_HUMAN, HPS3_HUMAN, DTBP1_HUMAN, BL1S3_HUMAN, HPS6_HUMAN
441	11	0.551	0.3611	KAT2A_HUMAN, MED17_HUMAN, MED24_HUMAN, MED23_HUMAN, ESR1_HUMAN, TRRAP_HUMAN, MED14_HUMAN, MED16_HUMAN, MED1_HUMAN, MED12_HUMAN, MED13_HUMAN
691	11	0.6376	0.3699	SIN3A_HUMAN, SAP30_HUMAN, HDAC1_HUMAN, ARI4B_HUMAN, HDAC2_HUMAN, SAP25_HUMAN, RBBP4_HUMAN, SDS3_HUMAN, SAP18_HUMAN, RBBP7_HUMAN, SP130_HUMAN
463	11	0.531	0.5028	TAF12_HUMAN, TAF6_HUMAN, TAF5_HUMAN, TAF4_HUMAN, TAF7_HUMAN, TBP_HUMAN, TAF9_HUMAN, TAF13_HUMAN, TAF1_HUMAN, TAF11_HUMAN, TAF10_HUMAN
726	12	0.62	0.398	CSN4_HUMAN, CSN6_HUMAN, RBX1_HUMAN, CSN2_HUMAN, CSN7A_HUMAN, CSN8_HUMAN, CSN1_HUMAN, DDB1_HUMAN, DDB2_HUMAN, CSN5_HUMAN, CSN3_HUMAN, CUL4A_HUMAN
727	12	0.6865	0.4261	CSN4_HUMAN, RBX1_HUMAN, ERCC8_HUMAN, CSN2_HUMAN, CSN7A_HUMAN, CSN8_HUMAN, CSN1_HUMAN, DDB1_HUMAN, CUL4A_HUMAN, CSN5_HUMAN, CSN3_HUMAN, CSN6_HUMAN
6236	12	0.3502	0.4276	DLRB1_HUMAN, WDR34_HUMAN, NUDC3_HUMAN, DYL2_HUMAN, DYL1_HUMAN, DLRB2_HUMAN, TC1D2_HUMAN, DYHC2_HUMAN, WDR60_HUMAN, DYLT3_HUMAN, DC2L1_HUMAN, DYLT1_HUMAN
742	12	0.7042	0.3985	EIF3F_HUMAN, EIF3L_HUMAN, EIF3E_HUMAN, EIF3B_HUMAN, EIF3C_HUMAN, EIF3H_HUMAN, EIF3A_HUMAN, EIF3J_HUMAN, EIF3K_HUMAN, EIF3I_HUMAN, EIF3G_HUMAN, EIF3D_HUMAN
5196	12	0.4357	0.4117	FBW1A_HUMAN, IKKE_HUMAN, PP6R1_HUMAN, ANR28_HUMAN, SKP1_HUMAN, CUL1_HUMAN, PPP6_HUMAN, TF65_HUMAN, NFKB2_HUMAN, REL_HUMAN, PP6R2_HUMAN, IKKA_HUMAN
2851	12	0.5226	0.3272	ING2_HUMAN, SIN3A_HUMAN, SAP30_HUMAN, ARI4A_HUMAN, HDAC1_HUMAN, HDAC2_HUMAN, RBBP4_HUMAN, BRMS1_HUMAN, SDS3_HUMAN, RBBP7_HUMAN, SP130_HUMAN, BRM1L_HUMAN
5230	12	0.4582	0.5254	JIP4_HUMAN, NEMO_HUMAN, TF65_HUMAN, NFKB2_HUMAN, COPB2_HUMAN, TNIP2_HUMAN, NFKB1_HUMAN, REL_HUMAN, IKBE_HUMAN, IKKA_HUMAN, TNIP1_HUMAN, IKBA_HUMAN
300	12	0.4937	0.399	MED21_HUMAN, MED27_HUMAN, MED24_HUMAN, MED31_HUMAN, MED20_HUMAN, MED17_HUMAN, MED14_HUMAN, MED7_HUMAN, MED10_HUMAN, TR150_HUMAN, MED16_HUMAN, MED6_HUMAN
3075	12	0.3366	0.4077	RBBP5_HUMAN, N4BP2_HUMAN, NCOA6_HUMAN, KMT2C_HUMAN, PP6R3_HUMAN, WDR5_HUMAN, ASH2L_HUMAN, ZN281_HUMAN, KDM6A_HUMAN, KMT2D_HUMAN, PAXI1_HUMAN, PRSR1_HUMAN
6470	12	0.5102	0.3911	RBBP5_HUMAN, OGT1_HUMAN, BOD1_HUMAN, DPY30_HUMAN, HCFC1_HUMAN, HCFC2_HUMAN, WDR5_HUMAN, BD1L1_HUMAN, SET1B_HUMAN, WDR82_HUMAN, ASH2L_HUMAN, CXXC1_HUMAN
509	12	0.534	0.5028	TAF12_HUMAN, RBP56_HUMAN, TAF6_HUMAN, TAF5_HUMAN, TAF4_HUMAN, TAF7_HUMAN, TBP_HUMAN, TAF9_HUMAN, TAF13_HUMAN, TAF1_HUMAN, TAF11_HUMAN, TAF10_HUMAN
475	12	0.5232	0.3318	TAF12_HUMAN, SF3B3_HUMAN, TAF6L_HUMAN, TADA1_HUMAN, KAT2A_HUMAN, TRRAP_HUMAN, TADA3_HUMAN, TAF5L_HUMAN, ST65G_HUMAN, SUPT3_HUMAN, TAF9_HUMAN, TAF10_HUMAN
469	12	0.5246	0.5132	TAF12_HUMAN, TAF2_HUMAN, TAF6_HUMAN, TAF5_HUMAN, TAF4_HUMAN, TAF7_HUMAN, TBP_HUMAN, TAF9_HUMAN, TAF13_HUMAN, TAF1_HUMAN, TAF11_HUMAN, TAF10_HUMAN
485	12	0.5091	0.5316	TAF12_HUMAN, TAF6_HUMAN, TAF5_HUMAN, TAF4_HUMAN, TAF7_HUMAN, TBP_HUMAN, TAF9_HUMAN, TAF11_HUMAN, TAF13_HUMAN, TAF1_HUMAN, TAF4B_HUMAN, TAF10_HUMAN
514	12	0.5514	0.461	TAF12_HUMAN, TAF6_HUMAN, TAF5_HUMAN, TAF4_HUMAN, TAF7_HUMAN, TBP_HUMAN, TAF9_HUMAN, TAF13_HUMAN, TAF9B_HUMAN, TAF1_HUMAN, TAF11_HUMAN, TAF10_HUMAN
728	13	0.6521	0.4167	CSN4_HUMAN, RPB1_HUMAN, RBX1_HUMAN, ERCC8_HUMAN, CSN2_HUMAN, CSN7A_HUMAN, CSN8_HUMAN, CSN1_HUMAN, DDB1_HUMAN, CUL4A_HUMAN, CSN5_HUMAN, CSN3_HUMAN, CSN6_HUMAN
1097	13	0.704	0.4239	EIF3F_HUMAN, EIF3L_HUMAN, EIF3E_HUMAN, EIF3B_HUMAN, EIF3C_HUMAN, EIF3H_HUMAN, EIF3A_HUMAN, EIF3M_HUMAN, EIF3J_HUMAN, EIF3K_HUMAN, EIF3I_HUMAN, EIF3G_HUMAN, EIF3D_HUMAN
909	13	0.5973	0.3912	MED23_HUMAN, MED25_HUMAN, MED17_HUMAN, MED26_HUMAN, MED14_HUMAN, MED7_HUMAN, CDK8_HUMAN, MED16_HUMAN, MED1_HUMAN, MED6_HUMAN, MED15_HUMAN, MED12_HUMAN, MED13_HUMAN
476	13	0.4811	0.3243	TAF12_HUMAN, SF3B3_HUMAN, TADA1_HUMAN, TAF6L_HUMAN, ATX7_HUMAN, KAT2A_HUMAN, TRRAP_HUMAN, TADA3_HUMAN, TAF5L_HUMAN, ST65G_HUMAN, SUPT3_HUMAN, TAF9_HUMAN, TAF10_HUMAN
547	14	0.4999	0.3664	MED21_HUMAN, MED27_HUMAN, MED24_HUMAN, MED4_HUMAN, MED17_HUMAN, MED1_HUMAN, MED14_HUMAN, CDK8_HUMAN, TR150_HUMAN, MED16_HUMAN, CCNC_HUMAN, MED6_HUMAN, MED12_HUMAN, MED13_HUMAN
548	14	0.6271	0.3841	MED24_HUMAN, MED23_HUMAN, MED4_HUMAN, MED17_HUMAN, VDR_HUMAN, RXRB_HUMAN, MED26_HUMAN, MED14_HUMAN, MED7_HUMAN, MED16_HUMAN, MED1_HUMAN, MED6_HUMAN, MED12_HUMAN, MED13_HUMAN
6665	14	0.3626	0.3853	SGF29_HUMAN, DPOE4_HUMAN, DPOE3_HUMAN, M3K7_HUMAN, UBP2L_HUMAN, KAT2A_HUMAN, WDR5_HUMAN, NC2B_HUMAN, TADA3_HUMAN, TAD2A_HUMAN, YETS2_HUMAN, CSR2B_HUMAN, MBIP1_HUMAN, ZZZ3_HUMAN
713	14	0.6114	0.4737	SIN3A_HUMAN, ANM5_HUMAN, RBBP4_HUMAN, SMCE1_HUMAN, SMRD3_HUMAN, SMCA4_HUMAN, HDAC2_HUMAN, SMRD1_HUMAN, SMRC1_HUMAN, SMRD2_HUMAN, SNF5_HUMAN, ARI1A_HUMAN, SMRC2_HUMAN, ACL6A_HUMAN
1745	15	0.5289	0.3787	RUXG_HUMAN, GEMI7_HUMAN, SMD2_HUMAN, RSMN_HUMAN, GEMI2_HUMAN, GEMI5_HUMAN, GEMI4_HUMAN, GEMI6_HUMAN, SMD1_HUMAN, DDX20_HUMAN, RSMB_HUMAN, SMD3_HUMAN, SNRPA_HUMAN, RUXF_HUMAN, RUXE_HUMAN
714	15	0.6284	0.451	SIN3A_HUMAN, ANM5_HUMAN, HDAC1_HUMAN, RBBP4_HUMAN, SMCE1_HUMAN, SMCA2_HUMAN, SMRD1_HUMAN, SMRC1_HUMAN, SMRD2_HUMAN, SMRD3_HUMAN, SNF5_HUMAN, ARI1A_HUMAN, HDAC2_HUMAN, SMRC2_HUMAN, ACL6A_HUMAN
492	15	0.4443	0.5363	TAF12_HUMAN, TAF2_HUMAN, TAF6_HUMAN, TAF3_HUMAN, TAF5_HUMAN, TAF4_HUMAN, TAF7_HUMAN, TBP_HUMAN, TAF9_HUMAN, T2AG_HUMAN, TF2AA_HUMAN, TAF13_HUMAN, TAF1_HUMAN, TAF11_HUMAN, TAF10_HUMAN
5199	16	0.366	0.3317	1433B_HUMAN, 1433F_HUMAN, 1433Z_HUMAN, PFD2_HUMAN, 1433E_HUMAN, 1433G_HUMAN, HS90B_HUMAN, M3K3_HUMAN, HSP74_HUMAN, MP2K5_HUMAN, CDC37_HUMAN, MARK2_HUMAN, TRAF7_HUMAN, HS90A_HUMAN, 1433T_HUMAN, PDRG1_HUMAN
6172	16	0.6254	0.6412	IF172_HUMAN, IFT88_HUMAN, IFT81_HUMAN, IFT20_HUMAN, IFT74_HUMAN, IFT80_HUMAN, IFT57_HUMAN, IFT52_HUMAN, MIPT3_HUMAN, IFT25_HUMAN, TT30B_HUMAN, IFT27_HUMAN, CLUA1_HUMAN, IFT46_HUMAN, IFT56_HUMAN, IFT22_HUMAN
535	16	0.4597	0.3878	MED21_HUMAN, MED27_HUMAN, MED24_HUMAN, MED31_HUMAN, MED4_HUMAN, MED17_HUMAN, MED1_HUMAN, THA_HUMAN, MED14_HUMAN, MED10_HUMAN, TR150_HUMAN, MED16_HUMAN, CCNC_HUMAN, MED6_HUMAN, MED12_HUMAN, MED13_HUMAN
1143	16	0.4673	0.3504	RUXG_HUMAN, GEMI7_HUMAN, SMD2_HUMAN, GEMI2_HUMAN, GEMI5_HUMAN, GEMI4_HUMAN, GEMI6_HUMAN, SMD1_HUMAN, DDX20_HUMAN, RSMB_HUMAN, SMD3_HUMAN, SMN_HUMAN, RUXF_HUMAN, GEMI8_HUMAN, RUXE_HUMAN, STRAP_HUMAN
739	16	0.5867	0.4436	SIN3A_HUMAN, SAP30_HUMAN, RBBP4_HUMAN, RBBP7_HUMAN, HDAC1_HUMAN, ARI4B_HUMAN, SMCA4_HUMAN, HDAC2_HUMAN, SNF5_HUMAN, SMRD1_HUMAN, SMRC1_HUMAN, ING1_HUMAN, ARI1A_HUMAN, SAP18_HUMAN, SMRC2_HUMAN, ACL6A_HUMAN
282	16	0.7083	0.3511	STAG2_HUMAN, MTA2_HUMAN, MBD2_HUMAN, SMCA5_HUMAN, SMC3_HUMAN, STAG1_HUMAN, SMC1A_HUMAN, MBD3_HUMAN, MTA1_HUMAN, CHD3_HUMAN, HDAC2_HUMAN, HDAC1_HUMAN, RBBP4_HUMAN, BAZ1A_HUMAN, RAD21_HUMAN, RBBP7_HUMAN
445	16	0.5045	0.4247	TAF12_HUMAN, SF3B3_HUMAN, TAF2_HUMAN, TAF6_HUMAN, TAF6L_HUMAN, ATX7_HUMAN, TRRAP_HUMAN, TAF5_HUMAN, TAF4_HUMAN, TAF7_HUMAN, TADA3_HUMAN, KAT2A_HUMAN, TAF5L_HUMAN, SUPT3_HUMAN, TAF9_HUMAN, TAF10_HUMAN
493	16	0.4658	0.4873	TAF12_HUMAN, TAF2_HUMAN, TAF6_HUMAN, TAF11_HUMAN, TAF3_HUMAN, TAF5_HUMAN, TAF4_HUMAN, TAF7_HUMAN, TBP_HUMAN, TAF9_HUMAN, T2AG_HUMAN, TF2AA_HUMAN, TAF13_HUMAN, TAF1_HUMAN, TF2B_HUMAN, TAF10_HUMAN
632	17	0.625	0.3517	GSE1_HUMAN, MTA2_HUMAN, SIN3A_HUMAN, CHD4_HUMAN, ZMYM3_HUMAN, ZMYM2_HUMAN, HDAC1_HUMAN, MTA1_HUMAN, CHD3_HUMAN, HDAC2_HUMAN, KDM1A_HUMAN, RBBP4_HUMAN, HM20B_HUMAN, GTF2I_HUMAN, PF21A_HUMAN, RBBP7_HUMAN, RCOR1_HUMAN
301	17	0.4798	0.3684	MED21_HUMAN, MED27_HUMAN, MED24_HUMAN, MED31_HUMAN, MED20_HUMAN, MED17_HUMAN, MED1_HUMAN, MED10_HUMAN, MED14_HUMAN, MED7_HUMAN, CDK8_HUMAN, TR150_HUMAN, MED16_HUMAN, CCNC_HUMAN, MED6_HUMAN, MED12_HUMAN, MED13_HUMAN
513	17	0.5166	0.4049	TAF12_HUMAN, SF3B3_HUMAN, TAF2_HUMAN, TAF6_HUMAN, TAF6L_HUMAN, ATX7_HUMAN, TRRAP_HUMAN, TAF5_HUMAN, TAF4_HUMAN, TAF7_HUMAN, TADA3_HUMAN, KAT2A_HUMAN, TAF5L_HUMAN, SUPT3_HUMAN, TAF10_HUMAN, TAF9_HUMAN, TAF9B_HUMAN
470	17	0.476	0.4225	TAF12_HUMAN, SF3B3_HUMAN, TAF2_HUMAN, TAF6_HUMAN, TAF6L_HUMAN, ATX7_HUMAN, TRRAP_HUMAN, TAF5_HUMAN, TAF4_HUMAN, TAF7_HUMAN, TADA3_HUMAN, KAT2A_HUMAN, TAF5L_HUMAN, TAF13_HUMAN, SUPT3_HUMAN, TAF9_HUMAN, TAF10_HUMAN
2721	18	0.5287	0.3655	SIN3A_HUMAN, SAP30_HUMAN, HSP7C_HUMAN, OGT1_HUMAN, HDAC1_HUMAN, RBBP7_HUMAN, HCFC1_HUMAN, SET1A_HUMAN, SIN3B_HUMAN, WDR5_HUMAN, HDAC2_HUMAN, SP1_HUMAN, RBBP4_HUMAN, HSP74_HUMAN, SDS3_HUMAN, ASH2L_HUMAN, HS90A_HUMAN, GRP78_HUMAN
1335	18	0.5435	0.4298	U520_HUMAN, PRP8_HUMAN, PFKAL_HUMAN, MSH2_HUMAN, DDX23_HUMAN, EF1A1_HUMAN, UBR5_HUMAN, CDC5L_HUMAN, EF1G_HUMAN, TBB5_HUMAN, ABCF2_HUMAN, DDB1_HUMAN, HNRPU_HUMAN, MATR3_HUMAN, SNW1_HUMAN, SFPQ_HUMAN, GRP78_HUMAN, U5S1_HUMAN
778	19	0.6156	0.4119	REQU_HUMAN, MTA2_HUMAN, CHD4_HUMAN, P66B_HUMAN, HDAC1_HUMAN, RBBP4_HUMAN, MBD3_HUMAN, SMCE1_HUMAN, SMCA4_HUMAN, HDAC2_HUMAN, SMRC1_HUMAN, SMRD2_HUMAN, ACTB_HUMAN, SNF5_HUMAN, ARI1A_HUMAN, MBD2_HUMAN, SMRC2_HUMAN, HNRPC_HUMAN, ACL6A_HUMAN
6643	19	0.4176	0.3544	TAF12_HUMAN, TRRAP_HUMAN, ADA_HUMAN, TAF9_HUMAN, SP20H_HUMAN, TAF6L_HUMAN, TAF5L_HUMAN, KAT2A_HUMAN, UBP22_HUMAN, AT7L3_HUMAN, TADA3_HUMAN, AT7L1_HUMAN, TAF9B_HUMAN, ST65G_HUMAN, AT7L2_HUMAN, SUPT3_HUMAN, TAD2B_HUMAN, SGF29_HUMAN, TAF10_HUMAN
6664	19	0.4197	0.3367	TAF12_HUMAN, TRRAP_HUMAN, TAF9_HUMAN, TADA1_HUMAN, TAF6L_HUMAN, ATX7_HUMAN, KAT2A_HUMAN, UBP22_HUMAN, AT7L3_HUMAN, ENY2_HUMAN, TADA3_HUMAN, SP130_HUMAN, TAF5L_HUMAN, ST65G_HUMAN, SUPT3_HUMAN, SP20H_HUMAN, TAD2B_HUMAN, SGF29_HUMAN, TAF10_HUMAN
5614	22	0.505	0.3626	RBL1_HUMAN, TIF1B_HUMAN, HDAC3_HUMAN, LMNB1_HUMAN, SMRC1_HUMAN, SPTN1_HUMAN, EMD_HUMAN, RCOR1_HUMAN, SNF5_HUMAN, BAFL_HUMAN, SAP18_HUMAN, H31_HUMAN, TBL1R_HUMAN, HDAC1_HUMAN, ACTB_HUMAN, RBL2_HUMAN, NMI_HUMAN, CHD4_HUMAN, DPY30_HUMAN, MED4_HUMAN, TBL1Y_HUMAN, SMRC2_HUMAN
5233	25	0.3395	0.2819	IQGA2_HUMAN, RPA49_HUMAN, NFKB1_HUMAN, REL_HUMAN, IKBB_HUMAN, LPPRC_HUMAN, FBW1B_HUMAN, SKP1_HUMAN, IF2M_HUMAN, RPAB3_HUMAN, IKKA_HUMAN, RPA2_HUMAN, RPA1_HUMAN, TF65_HUMAN, CRCM_HUMAN, IMA1_HUMAN, NFKB2_HUMAN, RPAC2_HUMAN, NGAP_HUMAN, IKKB_HUMAN, NEMO_HUMAN, PDCD2_HUMAN, CUL1_HUMAN, RPAB5_HUMAN, RPA34_HUMAN
5386	27	0.5784	0.4562	ASH2L_HUMAN, KAT8_HUMAN, PRP31_HUMAN, MGA_HUMAN, E2F6_HUMAN, KANL1_HUMAN, TAF7_HUMAN, TAF9_HUMAN, HSP74_HUMAN, CHD8_HUMAN, RBBP5_HUMAN, RING2_HUMAN, IN80C_HUMAN, LAS1L_HUMAN, KMT2A_HUMAN, PELP1_HUMAN, BAP18_HUMAN, RUVB1_HUMAN, TEX10_HUMAN, WDR5_HUMAN, TAF4_HUMAN, MCRS1_HUMAN, PHF20_HUMAN, TAF6_HUMAN, TAF1_HUMAN, SENP3_HUMAN, HCFC1_HUMAN
5450	27	0.4404	0.348	MED11_HUMAN, MED17_HUMAN, MD13L_HUMAN, MED19_HUMAN, MED6_HUMAN, MED1_HUMAN, MED21_HUMAN, MED23_HUMAN, MED22_HUMAN, MED20_HUMAN, MED10_HUMAN, MED16_HUMAN, MED25_HUMAN, MED15_HUMAN, MED29_HUMAN, MED26_HUMAN, MED7_HUMAN, OPA1_HUMAN, MED13_HUMAN, MED18_HUMAN, MED27_HUMAN, MED24_HUMAN, MED30_HUMAN, MED31_HUMAN, MED4_HUMAN, MED14_HUMAN, MED8_HUMAN
1257	28	0.6439	0.4252	RAN_HUMAN, MTA2_HUMAN, SIN3A_HUMAN, SMRC1_HUMAN, RBBP7_HUMAN, SYMPK_HUMAN, TAF6_HUMAN, HDAC2_HUMAN, TBP_HUMAN, TAF9_HUMAN, RBBP4_HUMAN, CPSF2_HUMAN, SNF5_HUMAN, SAP18_HUMAN, U5S1_HUMAN, RBBP5_HUMAN, HDAC1_HUMAN, MBD3_HUMAN, KMT2A_HUMAN, SMCA2_HUMAN, KDM1A_HUMAN, CHD3_HUMAN, SAP30_HUMAN, TAF12_HUMAN, SMCA5_HUMAN, WDR5_HUMAN, TAF1_HUMAN, SMRC2_HUMAN
1183	30	0.5883	0.4139	SRRM1_HUMAN, SFI1_HUMAN, TOP2A_HUMAN, HSP7C_HUMAN, SCAF8_HUMAN, BZW1_HUMAN, SF3B4_HUMAN, SMD1_HUMAN, CWC15_HUMAN, SMD3_HUMAN, SNRPA_HUMAN, SRSF2_HUMAN, SF3B1_HUMAN, DYHC1_HUMAN, SMD2_HUMAN, RBMX_HUMAN, PLRG1_HUMAN, PP1A_HUMAN, PRP19_HUMAN, CDC5L_HUMAN, PPM1D_HUMAN, PRKDC_HUMAN, SPF27_HUMAN, GCN1_HUMAN, RU2A_HUMAN, ITF2_HUMAN, SRSF1_HUMAN, SF3B2_HUMAN, SFPQ_HUMAN, ILF2_HUMAN
230	32	0.4452	0.3395	MED11_HUMAN, MED17_HUMAN, MD13L_HUMAN, MED19_HUMAN, MED6_HUMAN, MED1_HUMAN, MED21_HUMAN, MED23_HUMAN, MED22_HUMAN, MED20_HUMAN, MED9_HUMAN, MED10_HUMAN, MED16_HUMAN, MED25_HUMAN, MED15_HUMAN, MED12_HUMAN, MED29_HUMAN, CDK19_HUMAN, MED28_HUMAN, MED26_HUMAN, MED7_HUMAN, CDK8_HUMAN, MED13_HUMAN, MED18_HUMAN, MED27_HUMAN, MED24_HUMAN, MED30_HUMAN, MED31_HUMAN, MED4_HUMAN, MED14_HUMAN, MED8_HUMAN, CCN…
929	37	0.4363	0.436	SRRT_HUMAN, CENPK_HUMAN, HSP7C_HUMAN, CENPO_HUMAN, RGAP1_HUMAN, KIF23_HUMAN, RSF1_HUMAN, CBX8_HUMAN, GRP78_HUMAN, BMI1_HUMAN, SSRP1_HUMAN, CENPA_HUMAN, CENPB_HUMAN, COBL1_HUMAN, FBRL_HUMAN, CBX3_HUMAN, ZC3HD_HUMAN, RING1_HUMAN, RING2_HUMAN, CENPI_HUMAN, CENPM_HUMAN, SHCBP_HUMAN, VIR_HUMAN, NUP93_HUMAN, DDB1_HUMAN, FL2D_HUMAN, CENPH_HUMAN, SMCA5_HUMAN, PRP16_HUMAN, PLPR3_HUMAN, ZFP91_HUMAN, CENPL_…
1181	80	0.6821	0.4948	SRRM1_HUMAN, HNRPM_HUMAN, SK2L2_HUMAN, MGN_HUMAN, DHX35_HUMAN, SRRM2_HUMAN, SYF1_HUMAN, SYF2_HUMAN, PRP4B_HUMAN, GPTC1_HUMAN, HNRPF_HUMAN, SNUT1_HUMAN, LSM2_HUMAN, RBMX_HUMAN, RUXF_HUMAN, PPIL1_HUMAN, CRNL1_HUMAN, HNRPK_HUMAN, SLU7_HUMAN, RUXG_HUMAN, IF4A3_HUMAN, THOC4_HUMAN, ROA1_HUMAN, DDX23_HUMAN, ZCHC8_HUMAN, SMD1_HUMAN, TFP11_HUMAN, RSMB_HUMAN, CWC15_HUMAN, AQR_HUMAN, RBM22_HUMAN, PABP1_HUMA…
3055	104	0.5564	0.5166	LC7L2_HUMAN, SRPK1_HUMAN, RL7A_HUMAN, RL19_HUMAN, RS3A_HUMAN, RL9_HUMAN, NUCL_HUMAN, RL13A_HUMAN, RL18A_HUMAN, NOP58_HUMAN, RL30_HUMAN, RS16_HUMAN, RL6_HUMAN, ACTH_HUMAN, RL10_HUMAN, RL1D1_HUMAN, RL13_HUMAN, RL12_HUMAN, FBRL_HUMAN, RL37A_HUMAN, EF1A1_HUMAN, YBOX1_HUMAN, RS2_HUMAN, RL18_HUMAN, RL26_HUMAN, RL36A_HUMAN, HNRPM_HUMAN, RL29_HUMAN, RL15_HUMAN, RS14_HUMAN, RS15_HUMAN, RLA0_HUMAN, NP1L1_H…
351	143	0.6569	0.4595	SRRM1_HUMAN, SRRM2_HUMAN, SNR27_HUMAN, LSM2_HUMAN, DX39B_HUMAN, Q4ZG51_HUMAN, TFP11_HUMAN, WBP11_HUMAN, BUD13_HUMAN, SF3B6_HUMAN, DDX23_HUMAN, CIRBP_HUMAN, CFA20_HUMAN, CWC15_HUMAN, SRSF7_HUMAN, THOC3_HUMAN, SMU1_HUMAN, PABP1_HUMAN, SF3B1_HUMAN, SF3A1_HUMAN, U5S1_HUMAN, PPIL3_HUMAN, IF2B3_HUMAN, TCRG1_HUMAN, PLRG1_HUMAN, SNR40_HUMAN, SMD3_HUMAN, DHX16_HUMAN, FL2D_HUMAN, RUXF_HUMAN, LSM6_HUMAN, PR…
